# Supplementary material for: PuTmiR: A database for extracting neighboring transcription factors of human microRNAs
Source: BMC Bioinformatics. 2010 Apr 15;11:190. doi: 10.1186/1471-2105-11-190 (PMC2873535; doi:10.1186/1471-2105-11-190)
Supplement: Additional file 1 — List of putative TF→miRNA information on the 10 kb USR. The list of putative TFs that have binding sites in the 10 kb upstream regions of the miRNAs. This tabular data includes the miRNA names, along with their genomic locations (chromosome name, strand, start site and end site), putative binding TFs and their genomic locations (strand, start site of binding and end site of binding) and strength of binding prediction (prediction score and z-score). [file 1471-2105-11-190-S1.TXT]

name	chrom	chromStart	chromEnd	strand	Start10kb	End10kb	chromStartTF	chromEndTF	TF	Refseq	score	strand	zScore
hsa-let-7a-1	chr9	96938239	96938318	+	96928239	96938238	96928280	96928294	SRF	NM_003131	829	-	1.750000
hsa-let-7a-1	chr9	96938239	96938318	+	96928239	96938238	96928462	96928483	PPARG	NM_138712	766	-	2.070000
hsa-let-7a-1	chr9	96938239	96938318	+	96928239	96938238	96928624	96928637	AREB6	-	901	+	1.820000
hsa-let-7a-1	chr9	96938239	96938318	+	96928239	96938238	96928642	96928653	FOXO4	NM_005938	925	+	1.740000
hsa-let-7a-1	chr9	96938239	96938318	+	96928239	96938238	96928683	96928693	TATA	-	941	+	2.240000
hsa-let-7a-1	chr9	96938239	96938318	+	96928239	96938238	96928782	96928796	MEIS1AHOXA9	-	801	-	1.770000
hsa-let-7a-1	chr9	96938239	96938318	+	96928239	96938238	96928782	96928796	MEIS1BHOXA9	-	842	-	2.260000
hsa-let-7a-1	chr9	96938239	96938318	+	96928239	96938238	96929111	96929124	OCT1	-	888	+	1.920000
hsa-let-7a-1	chr9	96938239	96938318	+	96928239	96938238	96929112	96929122	TLX2	NM_016170	880	+	1.860000
hsa-let-7a-1	chr9	96938239	96938318	+	96928239	96938238	96929909	96929929	YY1	NM_003403	795	+	2.020000
hsa-let-7a-1	chr9	96938239	96938318	+	96928239	96938238	96930022	96930035	OCT	-	826	+	1.890000
hsa-let-7a-1	chr9	96938239	96938318	+	96928239	96938238	96931355	96931377	TCF11MAFG	-	756	-	1.660000
hsa-let-7a-1	chr9	96938239	96938318	+	96928239	96938238	96931787	96931797	SOX5	NM_152989	936	+	1.790000
hsa-let-7a-1	chr9	96938239	96938318	+	96928239	96938238	96932498	96932511	IRF1	NM_002198	870	+	2.570000
hsa-let-7a-1	chr9	96938239	96938318	+	96928239	96938238	96933043	96933059	RSRFC4	-	856	+	2.300000
hsa-let-7a-1	chr9	96938239	96938318	+	96928239	96938238	96933164	96933181	HNF1	-	811	-	1.770000
hsa-let-7a-1	chr9	96938239	96938318	+	96928239	96938238	96933174	96933190	TAL1ALPHAE47	-	902	+	2.250000
hsa-let-7a-1	chr9	96938239	96938318	+	96928239	96938238	96933174	96933190	TAL1BETAITF2	-	880	+	2.140000
hsa-let-7a-1	chr9	96938239	96938318	+	96928239	96938238	96933177	96933189	RP58	-	884	-	1.730000
hsa-let-7a-1	chr9	96938239	96938318	+	96928239	96938238	96933182	96933193	FOXO4	NM_005938	919	-	1.640000
hsa-let-7a-1	chr9	96938239	96938318	+	96928239	96938238	96933183	96933195	HFH1	-	914	+	2.350000
hsa-let-7a-1	chr9	96938239	96938318	+	96928239	96938238	96933218	96933234	S8	-	862	+	1.670000
hsa-let-7a-1	chr9	96938239	96938318	+	96928239	96938238	96933226	96933238	SRY	NM_003140	903	-	1.880000
hsa-let-7a-1	chr9	96938239	96938318	+	96928239	96938238	96933227	96933237	SOX5	NM_152989	964	-	2.200000
hsa-let-7a-1	chr9	96938239	96938318	+	96928239	96938238	96933228	96933240	FOXD3	NM_012183	906	+	1.810000
hsa-let-7a-1	chr9	96938239	96938318	+	96928239	96938238	96933228	96933240	HFH1	-	910	+	2.280000
hsa-let-7a-1	chr9	96938239	96938318	+	96928239	96938238	96933229	96933245	S8	-	878	+	1.920000
hsa-let-7a-1	chr9	96938239	96938318	+	96928239	96938238	96933242	96933256	MEIS1AHOXA9	-	869	-	3.130000
hsa-let-7a-1	chr9	96938239	96938318	+	96928239	96938238	96933242	96933256	MEIS1BHOXA9	-	870	-	2.800000
hsa-let-7a-1	chr9	96938239	96938318	+	96928239	96938238	96933252	96933265	TCF11	-	942	+	2.090000
hsa-let-7a-1	chr9	96938239	96938318	+	96928239	96938238	96933279	96933295	GRE	-	826	+	1.820000
hsa-let-7a-1	chr9	96938239	96938318	+	96928239	96938238	96933631	96933647	ARP1	-	812	+	1.890000
hsa-let-7a-1	chr9	96938239	96938318	+	96928239	96938238	96934489	96934505	S8	-	865	-	1.720000
hsa-let-7a-1	chr9	96938239	96938318	+	96928239	96938238	96934490	96934501	PAX4	NM_006193	900	+	1.860000
hsa-let-7a-1	chr9	96938239	96938318	+	96928239	96938238	96934490	96934504	CHX10	-	863	+	2.530000
hsa-let-7a-1	chr9	96938239	96938318	+	96928239	96938238	96934520	96934534	ATF	-	856	+	1.970000
hsa-let-7a-1	chr9	96938239	96938318	+	96928239	96938238	96934521	96934533	CREBP1	-	883	+	2.230000
hsa-let-7a-1	chr9	96938239	96938318	+	96928239	96938238	96934532	96934545	RORA1	-	877	+	1.640000
hsa-let-7a-1	chr9	96938239	96938318	+	96928239	96938238	96934676	96934694	CMYB	-	829	-	2.190000
hsa-let-7a-1	chr9	96938239	96938318	+	96928239	96938238	96934942	96934951	EVI1	-	877	-	1.830000
hsa-let-7a-1	chr9	96938239	96938318	+	96928239	96938238	96935058	96935079	PAX6	NM_001127612	773	+	1.810000
hsa-let-7a-1	chr9	96938239	96938318	+	96928239	96938238	96935063	96935077	MEIS1BHOXA9	-	821	+	1.850000
hsa-let-7a-1	chr9	96938239	96938318	+	96928239	96938238	96935096	96935114	CART1	-	818	-	2.130000
hsa-let-7a-1	chr9	96938239	96938318	+	96928239	96938238	96935110	96935122	NFAT	-	944	-	1.850000
hsa-let-7a-1	chr9	96938239	96938318	+	96928239	96938238	96935184	96935196	MEIS1	NM_002398	961	-	2.510000
hsa-let-7a-1	chr9	96938239	96938318	+	96928239	96938238	96935224	96935235	SREBP1	-	870	-	1.860000
hsa-let-7a-1	chr9	96938239	96938318	+	96928239	96938238	96935229	96935239	HLF	NM_002126	877	-	1.700000
hsa-let-7a-1	chr9	96938239	96938318	+	96928239	96938238	96935229	96935245	S8	-	870	+	1.790000
hsa-let-7a-1	chr9	96938239	96938318	+	96928239	96938238	96935234	96935243	HOXA3	NM_030661	955	-	2.310000
hsa-let-7a-1	chr9	96938239	96938318	+	96928239	96938238	96935235	96935243	NKX25	-	921	-	1.800000
hsa-let-7a-1	chr9	96938239	96938318	+	96928239	96938238	96935349	96935373	GFI1	NM_001127216	833	+	2.160000
hsa-let-7a-1	chr9	96938239	96938318	+	96928239	96938238	96935350	96935364	NFY	-	849	-	1.670000
hsa-let-7a-1	chr9	96938239	96938318	+	96928239	96938238	96935379	96935393	MRF2	-	887	-	2.830000
hsa-let-7a-1	chr9	96938239	96938318	+	96928239	96938238	96935381	96935393	OCT1	-	929	+	2.640000
hsa-let-7a-1	chr9	96938239	96938318	+	96928239	96938238	96935443	96935454	POU6F1	NM_002702	878	-	2.140000
hsa-let-7a-1	chr9	96938239	96938318	+	96928239	96938238	96935519	96935529	GATA1	NM_002049	895	+	1.850000
hsa-let-7a-1	chr9	96938239	96938318	+	96928239	96938238	96937543	96937572	MYOGNF1	-	766	-	2.030000
hsa-let-7a-1	chr9	96938239	96938318	+	96928239	96938238	96937580	96937588	ATF6	NM_007348	886	+	1.790000
hsa-let-7a-1	chr9	96938239	96938318	+	96928239	96938238	96937678	96937693	HNF1	-	816	-	1.700000
hsa-let-7a-2	chr11	122017230	122017301	-	122017302	122027301	122018556	122018571	BACH1	NM_206866	812	-	1.740000
hsa-let-7a-2	chr11	122017230	122017301	-	122017302	122027301	122018648	122018662	NFY	-	871	-	2.020000
hsa-let-7a-2	chr11	122017230	122017301	-	122017302	122027301	122018954	122018975	STAT3	NM_003150	805	-	2.390000
hsa-let-7a-3	chr22	46508629	46508702	+	46498629	46508628	46502803	46502816	CEBP	-	910	+	1.810000
hsa-let-7a-3	chr22	46508629	46508702	+	46498629	46508628	46502818	46502829	POU6F1	NM_002702	860	+	1.860000
hsa-let-7a-3	chr22	46508629	46508702	+	46498629	46508628	46503707	46503723	FREAC7	-	868	+	1.750000
hsa-let-7a-3	chr22	46508629	46508702	+	46498629	46508628	46503708	46503717	PBX1	NM_002585	919	+	1.760000
hsa-let-7a-3	chr22	46508629	46508702	+	46498629	46508628	46503709	46503722	HFH3	-	911	-	1.700000
hsa-let-7b	chr22	46509566	46509648	+	46499566	46509565	46502803	46502816	CEBP	-	910	+	1.810000
hsa-let-7b	chr22	46509566	46509648	+	46499566	46509565	46502818	46502829	POU6F1	NM_002702	860	+	1.860000
hsa-let-7b	chr22	46509566	46509648	+	46499566	46509565	46503707	46503723	FREAC7	-	868	+	1.750000
hsa-let-7b	chr22	46509566	46509648	+	46499566	46509565	46503708	46503717	PBX1	NM_002585	919	+	1.760000
hsa-let-7b	chr22	46509566	46509648	+	46499566	46509565	46503709	46503722	HFH3	-	911	-	1.700000
hsa-let-7c	chr21	17912148	17912231	+	17902148	17912147	17903153	17903166	AREB6	-	904	+	1.870000
hsa-let-7c	chr21	17912148	17912231	+	17902148	17912147	17903188	17903212	GFI1	NM_001127216	817	-	1.870000
hsa-let-7c	chr21	17912148	17912231	+	17902148	17912147	17903239	17903253	MEIS1AHOXA9	-	800	-	1.750000
hsa-let-7c	chr21	17912148	17912231	+	17902148	17912147	17903239	17903253	MEIS1BHOXA9	-	812	-	1.680000
hsa-let-7c	chr21	17912148	17912231	+	17902148	17912147	17903249	17903259	MYB	NM_001130173	949	+	2.260000
hsa-let-7c	chr21	17912148	17912231	+	17902148	17912147	17903300	17903314	FOXO4	NM_005938	830	-	1.660000
hsa-let-7c	chr21	17912148	17912231	+	17902148	17912147	17904760	17904775	CDP	-	855	+	2.150000
hsa-let-7c	chr21	17912148	17912231	+	17902148	17912147	17904764	17904773	PBX1	NM_002585	945	-	2.180000
hsa-let-7c	chr21	17912148	17912231	+	17902148	17912147	17904879	17904903	HTF	-	807	+	2.410000
hsa-let-7c	chr21	17912148	17912231	+	17902148	17912147	17905611	17905621	NKX22	-	921	-	2.290000
hsa-let-7c	chr21	17912148	17912231	+	17902148	17912147	17905643	17905658	BACH1	NM_206866	882	+	2.920000
hsa-let-7c	chr21	17912148	17912231	+	17902148	17912147	17905644	17905657	AP1	-	885	-	1.860000
hsa-let-7c	chr21	17912148	17912231	+	17902148	17912147	17905644	17905655	NFE2	NM_006163	874	+	1.720000
hsa-let-7c	chr21	17912148	17912231	+	17902148	17912147	17905702	17905713	PAX4	NM_006193	900	+	1.860000
hsa-let-7c	chr21	17912148	17912231	+	17902148	17912147	17906102	17906119	LUN1	-	737	-	2.050000
hsa-let-7c	chr21	17912148	17912231	+	17902148	17912147	17906800	17906808	ATF6	NM_007348	896	+	1.940000
hsa-let-7c	chr21	17912148	17912231	+	17902148	17912147	17906870	17906891	PAX4	NM_006193	811	-	1.650000
hsa-let-7c	chr21	17912148	17912231	+	17902148	17912147	17907103	17907131	PAX5	NM_016734	789	+	1.880000
hsa-let-7c	chr21	17912148	17912231	+	17902148	17912147	17907119	17907140	STAT1	NM_139266	769	+	1.640000
hsa-let-7c	chr21	17912148	17912231	+	17902148	17912147	17907119	17907147	PAX5	NM_016734	782	+	1.760000
hsa-let-7c	chr21	17912148	17912231	+	17902148	17912147	17907135	17907148	MAZR	-	879	+	1.710000
hsa-let-7c	chr21	17912148	17912231	+	17902148	17912147	17907205	17907218	SP1	NM_003109	964	+	2.140000
hsa-let-7c	chr21	17912148	17912231	+	17902148	17912147	17907957	17907981	BRACH	-	717	-	2.210000
hsa-let-7d	chr9	96941116	96941202	+	96931116	96941115	96931355	96931377	TCF11MAFG	-	756	-	1.660000
hsa-let-7d	chr9	96941116	96941202	+	96931116	96941115	96931787	96931797	SOX5	NM_152989	936	+	1.790000
hsa-let-7d	chr9	96941116	96941202	+	96931116	96941115	96932498	96932511	IRF1	NM_002198	870	+	2.570000
hsa-let-7d	chr9	96941116	96941202	+	96931116	96941115	96933043	96933059	RSRFC4	-	856	+	2.300000
hsa-let-7d	chr9	96941116	96941202	+	96931116	96941115	96933164	96933181	HNF1	-	811	-	1.770000
hsa-let-7d	chr9	96941116	96941202	+	96931116	96941115	96933174	96933190	TAL1ALPHAE47	-	902	+	2.250000
hsa-let-7d	chr9	96941116	96941202	+	96931116	96941115	96933174	96933190	TAL1BETAITF2	-	880	+	2.140000
hsa-let-7d	chr9	96941116	96941202	+	96931116	96941115	96933177	96933189	RP58	-	884	-	1.730000
hsa-let-7d	chr9	96941116	96941202	+	96931116	96941115	96933182	96933193	FOXO4	NM_005938	919	-	1.640000
hsa-let-7d	chr9	96941116	96941202	+	96931116	96941115	96933183	96933195	HFH1	-	914	+	2.350000
hsa-let-7d	chr9	96941116	96941202	+	96931116	96941115	96933218	96933234	S8	-	862	+	1.670000
hsa-let-7d	chr9	96941116	96941202	+	96931116	96941115	96933226	96933238	SRY	NM_003140	903	-	1.880000
hsa-let-7d	chr9	96941116	96941202	+	96931116	96941115	96933227	96933237	SOX5	NM_152989	964	-	2.200000
hsa-let-7d	chr9	96941116	96941202	+	96931116	96941115	96933228	96933240	FOXD3	NM_012183	906	+	1.810000
hsa-let-7d	chr9	96941116	96941202	+	96931116	96941115	96933228	96933240	HFH1	-	910	+	2.280000
hsa-let-7d	chr9	96941116	96941202	+	96931116	96941115	96933229	96933245	S8	-	878	+	1.920000
hsa-let-7d	chr9	96941116	96941202	+	96931116	96941115	96933242	96933256	MEIS1AHOXA9	-	869	-	3.130000
hsa-let-7d	chr9	96941116	96941202	+	96931116	96941115	96933242	96933256	MEIS1BHOXA9	-	870	-	2.800000
hsa-let-7d	chr9	96941116	96941202	+	96931116	96941115	96933252	96933265	TCF11	-	942	+	2.090000
hsa-let-7d	chr9	96941116	96941202	+	96931116	96941115	96933279	96933295	GRE	-	826	+	1.820000
hsa-let-7d	chr9	96941116	96941202	+	96931116	96941115	96933631	96933647	ARP1	-	812	+	1.890000
hsa-let-7d	chr9	96941116	96941202	+	96931116	96941115	96934489	96934505	S8	-	865	-	1.720000
hsa-let-7d	chr9	96941116	96941202	+	96931116	96941115	96934490	96934501	PAX4	NM_006193	900	+	1.860000
hsa-let-7d	chr9	96941116	96941202	+	96931116	96941115	96934490	96934504	CHX10	-	863	+	2.530000
hsa-let-7d	chr9	96941116	96941202	+	96931116	96941115	96934520	96934534	ATF	-	856	+	1.970000
hsa-let-7d	chr9	96941116	96941202	+	96931116	96941115	96934521	96934533	CREBP1	-	883	+	2.230000
hsa-let-7d	chr9	96941116	96941202	+	96931116	96941115	96934532	96934545	RORA1	-	877	+	1.640000
hsa-let-7d	chr9	96941116	96941202	+	96931116	96941115	96934676	96934694	CMYB	-	829	-	2.190000
hsa-let-7d	chr9	96941116	96941202	+	96931116	96941115	96934942	96934951	EVI1	-	877	-	1.830000
hsa-let-7d	chr9	96941116	96941202	+	96931116	96941115	96935058	96935079	PAX6	NM_001127612	773	+	1.810000
hsa-let-7d	chr9	96941116	96941202	+	96931116	96941115	96935063	96935077	MEIS1BHOXA9	-	821	+	1.850000
hsa-let-7d	chr9	96941116	96941202	+	96931116	96941115	96935096	96935114	CART1	-	818	-	2.130000
hsa-let-7d	chr9	96941116	96941202	+	96931116	96941115	96935110	96935122	NFAT	-	944	-	1.850000
hsa-let-7d	chr9	96941116	96941202	+	96931116	96941115	96935184	96935196	MEIS1	NM_002398	961	-	2.510000
hsa-let-7d	chr9	96941116	96941202	+	96931116	96941115	96935224	96935235	SREBP1	-	870	-	1.860000
hsa-let-7d	chr9	96941116	96941202	+	96931116	96941115	96935229	96935239	HLF	NM_002126	877	-	1.700000
hsa-let-7d	chr9	96941116	96941202	+	96931116	96941115	96935229	96935245	S8	-	870	+	1.790000
hsa-let-7d	chr9	96941116	96941202	+	96931116	96941115	96935234	96935243	HOXA3	NM_030661	955	-	2.310000
hsa-let-7d	chr9	96941116	96941202	+	96931116	96941115	96935235	96935243	NKX25	-	921	-	1.800000
hsa-let-7d	chr9	96941116	96941202	+	96931116	96941115	96935349	96935373	GFI1	NM_001127216	833	+	2.160000
hsa-let-7d	chr9	96941116	96941202	+	96931116	96941115	96935350	96935364	NFY	-	849	-	1.670000
hsa-let-7d	chr9	96941116	96941202	+	96931116	96941115	96935379	96935393	MRF2	-	887	-	2.830000
hsa-let-7d	chr9	96941116	96941202	+	96931116	96941115	96935381	96935393	OCT1	-	929	+	2.640000
hsa-let-7d	chr9	96941116	96941202	+	96931116	96941115	96935443	96935454	POU6F1	NM_002702	878	-	2.140000
hsa-let-7d	chr9	96941116	96941202	+	96931116	96941115	96935519	96935529	GATA1	NM_002049	895	+	1.850000
hsa-let-7d	chr9	96941116	96941202	+	96931116	96941115	96937543	96937572	MYOGNF1	-	766	-	2.030000
hsa-let-7d	chr9	96941116	96941202	+	96931116	96941115	96937580	96937588	ATF6	NM_007348	886	+	1.790000
hsa-let-7d	chr9	96941116	96941202	+	96931116	96941115	96937678	96937693	HNF1	-	816	-	1.700000
hsa-let-7e	chr19	52196039	52196117	+	52186039	52196038	52187045	52187058	RORA1	-	951	+	2.840000
hsa-let-7e	chr19	52196039	52196117	+	52186039	52196038	52189408	52189425	YY1	NM_003403	881	-	1.930000
hsa-let-7e	chr19	52196039	52196117	+	52186039	52196038	52189445	52189462	PPARG	NM_138712	806	-	1.990000
hsa-let-7e	chr19	52196039	52196117	+	52186039	52196038	52193878	52193885	AP2REP	-	1000	-	2.230000
hsa-let-7e	chr19	52196039	52196117	+	52186039	52196038	52193996	52194008	EGR2	NM_001136177	863	+	1.950000
hsa-let-7e	chr19	52196039	52196117	+	52186039	52196038	52193996	52194008	EGR3	NM_004430	843	+	1.740000
hsa-let-7e	chr19	52196039	52196117	+	52186039	52196038	52193996	52194008	NGFIC	-	875	+	2.090000
hsa-let-7e	chr19	52196039	52196117	+	52186039	52196038	52194163	52194182	GR	-	845	-	1.860000
hsa-let-7e	chr19	52196039	52196117	+	52186039	52196038	52194172	52194200	PAX5	NM_016734	781	-	1.740000
hsa-let-7e	chr19	52196039	52196117	+	52186039	52196038	52194492	52194504	AREB6	-	924	+	1.900000
hsa-let-7e	chr19	52196039	52196117	+	52186039	52196038	52195431	52195445	FAC1	-	883	+	2.510000
hsa-let-7e	chr19	52196039	52196117	+	52186039	52196038	52195509	52195530	NRSF	-	749	+	2.190000
hsa-let-7e	chr19	52196039	52196117	+	52186039	52196038	52195722	52195746	COMP1	-	798	-	1.780000
hsa-let-7e	chr19	52196039	52196117	+	52186039	52196038	52195830	52195851	PPARG	NM_138712	749	-	1.770000
hsa-let-7e	chr19	52196039	52196117	+	52186039	52196038	52195831	52195850	HNF4	-	833	-	1.860000
hsa-let-7f-1	chr9	96938629	96938715	+	96928629	96938628	96928642	96928653	FOXO4	NM_005938	925	+	1.740000
hsa-let-7f-1	chr9	96938629	96938715	+	96928629	96938628	96928683	96928693	TATA	-	941	+	2.240000
hsa-let-7f-1	chr9	96938629	96938715	+	96928629	96938628	96928782	96928796	MEIS1AHOXA9	-	801	-	1.770000
hsa-let-7f-1	chr9	96938629	96938715	+	96928629	96938628	96928782	96928796	MEIS1BHOXA9	-	842	-	2.260000
hsa-let-7f-1	chr9	96938629	96938715	+	96928629	96938628	96929111	96929124	OCT1	-	888	+	1.920000
hsa-let-7f-1	chr9	96938629	96938715	+	96928629	96938628	96929112	96929122	TLX2	NM_016170	880	+	1.860000
hsa-let-7f-1	chr9	96938629	96938715	+	96928629	96938628	96929909	96929929	YY1	NM_003403	795	+	2.020000
hsa-let-7f-1	chr9	96938629	96938715	+	96928629	96938628	96930022	96930035	OCT	-	826	+	1.890000
hsa-let-7f-1	chr9	96938629	96938715	+	96928629	96938628	96931355	96931377	TCF11MAFG	-	756	-	1.660000
hsa-let-7f-1	chr9	96938629	96938715	+	96928629	96938628	96931787	96931797	SOX5	NM_152989	936	+	1.790000
hsa-let-7f-1	chr9	96938629	96938715	+	96928629	96938628	96932498	96932511	IRF1	NM_002198	870	+	2.570000
hsa-let-7f-1	chr9	96938629	96938715	+	96928629	96938628	96933043	96933059	RSRFC4	-	856	+	2.300000
hsa-let-7f-1	chr9	96938629	96938715	+	96928629	96938628	96933164	96933181	HNF1	-	811	-	1.770000
hsa-let-7f-1	chr9	96938629	96938715	+	96928629	96938628	96933174	96933190	TAL1ALPHAE47	-	902	+	2.250000
hsa-let-7f-1	chr9	96938629	96938715	+	96928629	96938628	96933174	96933190	TAL1BETAITF2	-	880	+	2.140000
hsa-let-7f-1	chr9	96938629	96938715	+	96928629	96938628	96933177	96933189	RP58	-	884	-	1.730000
hsa-let-7f-1	chr9	96938629	96938715	+	96928629	96938628	96933182	96933193	FOXO4	NM_005938	919	-	1.640000
hsa-let-7f-1	chr9	96938629	96938715	+	96928629	96938628	96933183	96933195	HFH1	-	914	+	2.350000
hsa-let-7f-1	chr9	96938629	96938715	+	96928629	96938628	96933218	96933234	S8	-	862	+	1.670000
hsa-let-7f-1	chr9	96938629	96938715	+	96928629	96938628	96933226	96933238	SRY	NM_003140	903	-	1.880000
hsa-let-7f-1	chr9	96938629	96938715	+	96928629	96938628	96933227	96933237	SOX5	NM_152989	964	-	2.200000
hsa-let-7f-1	chr9	96938629	96938715	+	96928629	96938628	96933228	96933240	FOXD3	NM_012183	906	+	1.810000
hsa-let-7f-1	chr9	96938629	96938715	+	96928629	96938628	96933228	96933240	HFH1	-	910	+	2.280000
hsa-let-7f-1	chr9	96938629	96938715	+	96928629	96938628	96933229	96933245	S8	-	878	+	1.920000
hsa-let-7f-1	chr9	96938629	96938715	+	96928629	96938628	96933242	96933256	MEIS1AHOXA9	-	869	-	3.130000
hsa-let-7f-1	chr9	96938629	96938715	+	96928629	96938628	96933242	96933256	MEIS1BHOXA9	-	870	-	2.800000
hsa-let-7f-1	chr9	96938629	96938715	+	96928629	96938628	96933252	96933265	TCF11	-	942	+	2.090000
hsa-let-7f-1	chr9	96938629	96938715	+	96928629	96938628	96933279	96933295	GRE	-	826	+	1.820000
hsa-let-7f-1	chr9	96938629	96938715	+	96928629	96938628	96933631	96933647	ARP1	-	812	+	1.890000
hsa-let-7f-1	chr9	96938629	96938715	+	96928629	96938628	96934489	96934505	S8	-	865	-	1.720000
hsa-let-7f-1	chr9	96938629	96938715	+	96928629	96938628	96934490	96934501	PAX4	NM_006193	900	+	1.860000
hsa-let-7f-1	chr9	96938629	96938715	+	96928629	96938628	96934490	96934504	CHX10	-	863	+	2.530000
hsa-let-7f-1	chr9	96938629	96938715	+	96928629	96938628	96934520	96934534	ATF	-	856	+	1.970000
hsa-let-7f-1	chr9	96938629	96938715	+	96928629	96938628	96934521	96934533	CREBP1	-	883	+	2.230000
hsa-let-7f-1	chr9	96938629	96938715	+	96928629	96938628	96934532	96934545	RORA1	-	877	+	1.640000
hsa-let-7f-1	chr9	96938629	96938715	+	96928629	96938628	96934676	96934694	CMYB	-	829	-	2.190000
hsa-let-7f-1	chr9	96938629	96938715	+	96928629	96938628	96934942	96934951	EVI1	-	877	-	1.830000
hsa-let-7f-1	chr9	96938629	96938715	+	96928629	96938628	96935058	96935079	PAX6	NM_001127612	773	+	1.810000
hsa-let-7f-1	chr9	96938629	96938715	+	96928629	96938628	96935063	96935077	MEIS1BHOXA9	-	821	+	1.850000
hsa-let-7f-1	chr9	96938629	96938715	+	96928629	96938628	96935096	96935114	CART1	-	818	-	2.130000
hsa-let-7f-1	chr9	96938629	96938715	+	96928629	96938628	96935110	96935122	NFAT	-	944	-	1.850000
hsa-let-7f-1	chr9	96938629	96938715	+	96928629	96938628	96935184	96935196	MEIS1	NM_002398	961	-	2.510000
hsa-let-7f-1	chr9	96938629	96938715	+	96928629	96938628	96935224	96935235	SREBP1	-	870	-	1.860000
hsa-let-7f-1	chr9	96938629	96938715	+	96928629	96938628	96935229	96935239	HLF	NM_002126	877	-	1.700000
hsa-let-7f-1	chr9	96938629	96938715	+	96928629	96938628	96935229	96935245	S8	-	870	+	1.790000
hsa-let-7f-1	chr9	96938629	96938715	+	96928629	96938628	96935234	96935243	HOXA3	NM_030661	955	-	2.310000
hsa-let-7f-1	chr9	96938629	96938715	+	96928629	96938628	96935235	96935243	NKX25	-	921	-	1.800000
hsa-let-7f-1	chr9	96938629	96938715	+	96928629	96938628	96935349	96935373	GFI1	NM_001127216	833	+	2.160000
hsa-let-7f-1	chr9	96938629	96938715	+	96928629	96938628	96935350	96935364	NFY	-	849	-	1.670000
hsa-let-7f-1	chr9	96938629	96938715	+	96928629	96938628	96935379	96935393	MRF2	-	887	-	2.830000
hsa-let-7f-1	chr9	96938629	96938715	+	96928629	96938628	96935381	96935393	OCT1	-	929	+	2.640000
hsa-let-7f-1	chr9	96938629	96938715	+	96928629	96938628	96935443	96935454	POU6F1	NM_002702	878	-	2.140000
hsa-let-7f-1	chr9	96938629	96938715	+	96928629	96938628	96935519	96935529	GATA1	NM_002049	895	+	1.850000
hsa-let-7f-1	chr9	96938629	96938715	+	96928629	96938628	96937543	96937572	MYOGNF1	-	766	-	2.030000
hsa-let-7f-1	chr9	96938629	96938715	+	96928629	96938628	96937580	96937588	ATF6	NM_007348	886	+	1.790000
hsa-let-7f-1	chr9	96938629	96938715	+	96928629	96938628	96937678	96937693	HNF1	-	816	-	1.700000
hsa-let-7f-2	chrX	53584153	53584235	-	53584236	53594235	53586122	53586136	SOX9	NM_000346	871	+	1.760000
hsa-let-7f-2	chrX	53584153	53584235	-	53584236	53594235	53586159	53586168	ZIC1	NM_003412	929	+	1.830000
hsa-let-7f-2	chrX	53584153	53584235	-	53584236	53594235	53586167	53586182	CDPCR3	-	825	-	2.330000
hsa-let-7f-2	chrX	53584153	53584235	-	53584236	53594235	53586169	53586183	ROAZ	-	797	+	2.380000
hsa-let-7f-2	chrX	53584153	53584235	-	53584236	53594235	53587456	53587463	AP2REP	-	1000	-	2.230000
hsa-let-7f-2	chrX	53584153	53584235	-	53584236	53594235	53587546	53587567	PPARG	NM_138712	848	-	3.560000
hsa-let-7f-2	chrX	53584153	53584235	-	53584236	53594235	53587546	53587565	ER	-	837	+	2.540000
hsa-let-7f-2	chrX	53584153	53584235	-	53584236	53594235	53587548	53587564	ARP1	-	821	+	2.070000
hsa-let-7f-2	chrX	53584153	53584235	-	53584236	53594235	53587550	53587564	COUP	-	867	+	1.880000
hsa-let-7f-2	chrX	53584153	53584235	-	53584236	53594235	53587567	53587586	OCT1	-	800	-	1.680000
hsa-let-7f-2	chrX	53584153	53584235	-	53584236	53594235	53587598	53587610	LMO2COM	-	949	-	2.010000
hsa-let-7f-2	chrX	53584153	53584235	-	53584236	53594235	53587600	53587618	MIF1	-	794	-	2.000000
hsa-let-7f-2	chrX	53584153	53584235	-	53584236	53594235	53587607	53587622	E47	-	896	-	2.120000
hsa-let-7f-2	chrX	53584153	53584235	-	53584236	53594235	53587696	53587709	IK1	-	907	+	2.490000
hsa-let-7f-2	chrX	53584153	53584235	-	53584236	53594235	53588277	53588296	AHRARNT	-	843	+	2.740000
hsa-let-7f-2	chrX	53584153	53584235	-	53584236	53594235	53588290	53588308	AP4	-	844	-	2.030000
hsa-let-7f-2	chrX	53584153	53584235	-	53584236	53594235	53588300	53588324	HTF	-	799	-	2.240000
hsa-let-7f-2	chrX	53584153	53584235	-	53584236	53594235	53588304	53588321	XBP1	NM_005080	815	+	2.100000
hsa-let-7f-2	chrX	53584153	53584235	-	53584236	53594235	53588353	53588370	YY1	NM_003403	874	-	1.790000
hsa-let-7f-2	chrX	53584153	53584235	-	53584236	53594235	53588361	53588376	SRF	NM_003131	817	-	2.030000
hsa-let-7f-2	chrX	53584153	53584235	-	53584236	53594235	53588389	53588398	ZIC3	NM_003413	964	-	2.410000
hsa-let-7f-2	chrX	53584153	53584235	-	53584236	53594235	53588389	53588398	ZIC1	NM_003412	952	-	2.240000
hsa-let-7f-2	chrX	53584153	53584235	-	53584236	53594235	53588391	53588405	ROAZ	-	800	+	2.430000
hsa-let-7f-2	chrX	53584153	53584235	-	53584236	53594235	53588419	53588426	EN1	NM_001426	976	-	1.770000
hsa-let-7f-2	chrX	53584153	53584235	-	53584236	53594235	53588420	53588432	OCT1	-	873	-	1.780000
hsa-let-7f-2	chrX	53584153	53584235	-	53584236	53594235	53588424	53588430	AML1	-	1000	-	1.680000
hsa-let-7f-2	chrX	53584153	53584235	-	53584236	53594235	53588708	53588720	AREB6	-	912	+	1.720000
hsa-let-7f-2	chrX	53584153	53584235	-	53584236	53594235	53588714	53588729	OCT1	-	870	-	2.070000
hsa-let-7f-2	chrX	53584153	53584235	-	53584236	53594235	53588735	53588754	SEF1	-	735	+	1.740000
hsa-let-7f-2	chrX	53584153	53584235	-	53584236	53594235	53588766	53588776	GATA1	NM_002049	944	-	1.720000
hsa-let-7f-2	chrX	53584153	53584235	-	53584236	53594235	53588792	53588814	HEN1	-	776	+	1.820000
hsa-let-7f-2	chrX	53584153	53584235	-	53584236	53594235	53588817	53588830	IK1	-	860	-	1.670000
hsa-let-7f-2	chrX	53584153	53584235	-	53584236	53594235	53590122	53590136	FOXO3	NM_001455	851	+	1.860000
hsa-let-7f-2	chrX	53584153	53584235	-	53584236	53594235	53590122	53590138	FREAC4	-	828	-	1.930000
hsa-let-7f-2	chrX	53584153	53584235	-	53584236	53594235	53590416	53590437	PPARG	NM_138712	755	+	1.880000
hsa-let-7f-2	chrX	53584153	53584235	-	53584236	53594235	53590419	53590434	HNF4	-	829	+	1.790000
hsa-let-7f-2	chrX	53584153	53584235	-	53584236	53594235	53591597	53591606	LYF1	-	968	+	2.100000
hsa-let-7f-2	chrX	53584153	53584235	-	53584236	53594235	53591734	53591747	MZF1	NM_003422	914	-	2.390000
hsa-let-7f-2	chrX	53584153	53584235	-	53584236	53594235	53591762	53591774	CREBP1	-	856	-	1.770000
hsa-let-7f-2	chrX	53584153	53584235	-	53584236	53594235	53591856	53591869	PAX3	NM_181459	811	-	1.810000
hsa-let-7f-2	chrX	53584153	53584235	-	53584236	53594235	53591899	53591909	CDPCR1	-	846	-	1.800000
hsa-let-7f-2	chrX	53584153	53584235	-	53584236	53594235	53591937	53591954	LUN1	-	750	-	2.290000
hsa-let-7f-2	chrX	53584153	53584235	-	53584236	53594235	53592743	53592757	FOXO1	NM_002015	850	+	2.220000
hsa-let-7f-2	chrX	53584153	53584235	-	53584236	53594235	53592743	53592759	FREAC2	-	839	-	1.940000
hsa-let-7f-2	chrX	53584153	53584235	-	53584236	53594235	53592743	53592759	FREAC3	-	886	-	2.960000
hsa-let-7f-2	chrX	53584153	53584235	-	53584236	53594235	53592807	53592823	BRN2	-	814	+	1.780000
hsa-let-7f-2	chrX	53584153	53584235	-	53584236	53594235	53592848	53592865	YY1	NM_003403	877	+	1.850000
hsa-let-7f-2	chrX	53584153	53584235	-	53584236	53594235	53592853	53592862	EVI1	-	870	-	1.720000
hsa-let-7f-2	chrX	53584153	53584235	-	53584236	53594235	53592975	53593004	MYOGNF1	-	755	-	1.820000
hsa-let-7f-2	chrX	53584153	53584235	-	53584236	53594235	53592985	53593002	YY1	NM_003403	911	-	2.510000
hsa-let-7f-2	chrX	53584153	53584235	-	53584236	53594235	53593010	53593021	AP1	-	903	+	1.650000
hsa-let-7f-2	chrX	53584153	53584235	-	53584236	53594235	53593033	53593057	GFI1	NM_001127216	808	-	1.710000
hsa-let-7f-2	chrX	53584153	53584235	-	53584236	53594235	53593071	53593085	MRF2	-	879	-	2.650000
hsa-let-7f-2	chrX	53584153	53584235	-	53584236	53594235	53593113	53593124	EVI1	-	878	+	2.100000
hsa-mir-1-2	chr18	19408965	19409049	-	19409050	19419049	19414799	19414811	FOXD3	NM_012183	896	-	1.640000
hsa-mir-7-1	chr9	86584663	86584772	-	86584773	86594772	86586621	86586632	EVI1	-	843	-	1.680000
hsa-mir-7-1	chr9	86584663	86584772	-	86584773	86594772	86586830	86586837	AP2REP	-	968	+	1.710000
hsa-mir-7-1	chr9	86584663	86584772	-	86584773	86594772	86586897	86586907	MYB	NM_001130173	919	+	1.700000
hsa-mir-7-1	chr9	86584663	86584772	-	86584773	86594772	86587456	86587472	FREAC4	-	814	-	1.660000
hsa-mir-7-1	chr9	86584663	86584772	-	86584773	86594772	86587461	86587473	CREB	-	870	-	1.900000
hsa-mir-7-1	chr9	86584663	86584772	-	86584773	86594772	86587653	86587661	ATF6	NM_007348	877	+	1.660000
hsa-mir-7-1	chr9	86584663	86584772	-	86584773	86594772	86587893	86587911	FOXJ2	NM_018416	962	-	2.700000
hsa-mir-7-1	chr9	86584663	86584772	-	86584773	86594772	86587895	86587908	HFH3	-	955	+	2.390000
hsa-mir-7-1	chr9	86584663	86584772	-	86584773	86594772	86589849	86589864	TST1	-	844	-	1.700000
hsa-mir-7-1	chr9	86584663	86584772	-	86584773	86594772	86589900	86589924	GFI1	NM_001127216	817	+	1.870000
hsa-mir-7-1	chr9	86584663	86584772	-	86584773	86594772	86589901	86589914	OCT	-	860	-	2.480000
hsa-mir-7-1	chr9	86584663	86584772	-	86584773	86594772	86592152	86592167	TAXCREB	-	770	-	1.910000
hsa-mir-7-1	chr9	86584663	86584772	-	86584773	86594772	86592171	86592188	HNF1	-	814	-	1.830000
hsa-mir-7-1	chr9	86584663	86584772	-	86584773	86594772	86593527	86593544	LUN1	-	715	+	1.650000
hsa-mir-7-2	chr15	89155056	89155165	+	89145056	89155055	89147665	89147680	SRF	NM_003131	819	-	2.060000
hsa-mir-7-2	chr15	89155056	89155165	+	89145056	89155055	89147783	89147797	CEBPB	NM_005194	901	+	1.790000
hsa-mir-7-2	chr15	89155056	89155165	+	89145056	89155055	89147784	89147797	CEBP	-	938	+	2.430000
hsa-mir-7-2	chr15	89155056	89155165	+	89145056	89155055	89147796	89147811	OCT1	-	878	-	2.260000
hsa-mir-7-2	chr15	89155056	89155165	+	89145056	89155055	89147876	89147891	OCT1	-	875	+	2.170000
hsa-mir-7-2	chr15	89155056	89155165	+	89145056	89155055	89147883	89147893	TLX2	NM_016170	882	-	1.900000
hsa-mir-7-2	chr15	89155056	89155165	+	89145056	89155055	89147883	89147895	CDP	-	785	+	1.690000
hsa-mir-7-2	chr15	89155056	89155165	+	89145056	89155055	89148409	89148427	IRF7	NM_004031	830	+	2.070000
hsa-mir-7-2	chr15	89155056	89155165	+	89145056	89155055	89148437	89148449	SRY	NM_003140	901	+	1.850000
hsa-mir-7-2	chr15	89155056	89155165	+	89145056	89155055	89148510	89148529	OCT1	-	850	+	2.510000
hsa-mir-7-2	chr15	89155056	89155165	+	89145056	89155055	89148546	89148553	EN1	NM_001426	988	-	2.000000
hsa-mir-7-2	chr15	89155056	89155165	+	89145056	89155055	89150873	89150888	OCT1	-	914	-	2.920000
hsa-mir-7-2	chr15	89155056	89155165	+	89145056	89155055	89153317	89153333	BRN2	-	813	-	1.760000
hsa-mir-7-2	chr15	89155056	89155165	+	89145056	89155055	89153371	89153384	GATA1	NM_002049	892	-	1.710000
hsa-mir-7-2	chr15	89155056	89155165	+	89145056	89155055	89153375	89153384	EVI1	-	887	-	1.990000
hsa-mir-7-2	chr15	89155056	89155165	+	89145056	89155055	89153874	89153884	GATA1	NM_002049	896	-	1.870000
hsa-mir-7-3	chr19	4770682	4770791	+	4760682	4770681	4764166	4764179	IRF1	NM_002198	867	-	2.520000
hsa-mir-7-3	chr19	4770682	4770791	+	4760682	4770681	4764166	4764179	IRF2	NM_002199	835	-	2.020000
hsa-mir-7-3	chr19	4770682	4770791	+	4760682	4770681	4764260	4764273	AP1	-	908	-	2.240000
hsa-mir-7-3	chr19	4770682	4770791	+	4760682	4770681	4764261	4764272	BACH2	NM_021813	897	-	2.070000
hsa-mir-7-3	chr19	4770682	4770791	+	4760682	4770681	4767326	4767342	TAL1BETAE47	-	894	-	2.450000
hsa-mir-7-3	chr19	4770682	4770791	+	4760682	4770681	4767326	4767342	TAL1ALPHAE47	-	888	-	2.020000
hsa-mir-7-3	chr19	4770682	4770791	+	4760682	4770681	4767335	4767365	HOX13	-	730	-	1.930000
hsa-mir-7-3	chr19	4770682	4770791	+	4760682	4770681	4767590	4767609	PAX2	NM_000278	786	-	1.880000
hsa-mir-7-3	chr19	4770682	4770791	+	4760682	4770681	4768071	4768090	ER	-	809	-	2.030000
hsa-mir-7-3	chr19	4770682	4770791	+	4760682	4770681	4768090	4768105	TST1	-	891	-	2.840000
hsa-mir-7-3	chr19	4770682	4770791	+	4760682	4770681	4768105	4768120	E47	-	876	+	1.800000
hsa-mir-7-3	chr19	4770682	4770791	+	4760682	4770681	4768135	4768148	ZID	-	864	+	1.810000
hsa-mir-7-3	chr19	4770682	4770791	+	4760682	4770681	4768708	4768722	ROAZ	-	757	-	1.730000
hsa-mir-7-3	chr19	4770682	4770791	+	4760682	4770681	4769078	4769094	TAL1ALPHAE47	-	880	+	1.880000
hsa-mir-7-3	chr19	4770682	4770791	+	4760682	4770681	4769078	4769094	TAL1BETAE47	-	845	+	1.680000
hsa-mir-7-3	chr19	4770682	4770791	+	4760682	4770681	4769080	4769092	MYOD	-	909	+	1.940000
hsa-mir-7-3	chr19	4770682	4770791	+	4760682	4770681	4769149	4769178	MYOGNF1	-	760	+	1.910000
hsa-mir-7-3	chr19	4770682	4770791	+	4760682	4770681	4769157	4769164	AP2REP	-	1000	-	2.230000
hsa-mir-7-3	chr19	4770682	4770791	+	4760682	4770681	4769165	4769187	HEN1	-	766	+	1.670000
hsa-mir-7-3	chr19	4770682	4770791	+	4760682	4770681	4769436	4769446	P53	-	955	+	1.780000
hsa-mir-9-2	chr5	87962671	87962757	-	87962758	87972757	87965293	87965305	OCT1	-	872	+	1.770000
hsa-mir-9-2	chr5	87962671	87962757	-	87962758	87972757	87965316	87965333	HNF1	-	845	-	2.450000
hsa-mir-9-2	chr5	87962671	87962757	-	87962758	87972757	87965379	87965394	CDP	-	863	-	2.290000
hsa-mir-9-2	chr5	87962671	87962757	-	87962758	87972757	87965407	87965419	IK2	-	964	-	2.130000
hsa-mir-9-2	chr5	87962671	87962757	-	87962758	87972757	87965413	87965429	FREAC4	-	883	+	2.970000
hsa-mir-9-2	chr5	87962671	87962757	-	87962758	87972757	87965413	87965429	FREAC2	-	829	+	1.760000
hsa-mir-9-2	chr5	87962671	87962757	-	87962758	87972757	87965414	87965426	NFAT	-	942	+	1.810000
hsa-mir-9-2	chr5	87962671	87962757	-	87962758	87972757	87965425	87965437	CDP	-	823	-	2.400000
hsa-mir-9-2	chr5	87962671	87962757	-	87962758	87972757	87965427	87965436	MSX1	NM_002448	913	+	1.950000
hsa-mir-9-2	chr5	87962671	87962757	-	87962758	87972757	87965522	87965537	EVI1	-	842	-	2.100000
hsa-mir-9-2	chr5	87962671	87962757	-	87962758	87972757	87968696	87968711	ISRE	-	847	+	2.600000
hsa-mir-9-3	chr15	89911248	89911337	+	89901248	89911247	89901277	89901289	SRY	NM_003140	893	-	1.720000
hsa-mir-9-3	chr15	89911248	89911337	+	89901248	89911247	89901278	89901289	FOXO4	NM_005938	922	-	1.690000
hsa-mir-9-3	chr15	89911248	89911337	+	89901248	89911247	89901278	89901292	FOXO1	NM_002015	846	+	2.150000
hsa-mir-9-3	chr15	89911248	89911337	+	89901248	89911247	89901278	89901294	FREAC2	-	822	-	1.640000
hsa-mir-9-3	chr15	89911248	89911337	+	89901248	89911247	89901278	89901294	FREAC7	-	906	-	2.370000
hsa-mir-9-3	chr15	89911248	89911337	+	89901248	89911247	89901279	89901291	HFH1	-	886	+	1.890000
hsa-mir-9-3	chr15	89911248	89911337	+	89901248	89911247	89901409	89901431	MEF2	-	850	-	2.540000
hsa-mir-9-3	chr15	89911248	89911337	+	89901248	89911247	89901411	89901427	RSRFC4	-	823	+	1.780000
hsa-mir-9-3	chr15	89911248	89911337	+	89901248	89911247	89901500	89901511	PAX4	NM_006193	890	+	1.670000
hsa-mir-9-3	chr15	89911248	89911337	+	89901248	89911247	89902567	89902580	OCT1	-	884	-	1.840000
hsa-mir-9-3	chr15	89911248	89911337	+	89901248	89911247	89904333	89904347	CEBPB	NM_005194	890	+	2.320000
hsa-mir-9-3	chr15	89911248	89911337	+	89901248	89911247	89904333	89904347	CEBP	-	910	+	2.090000
hsa-mir-9-3	chr15	89911248	89911337	+	89901248	89911247	89904358	89904370	OCT1	-	948	+	2.930000
hsa-mir-9-3	chr15	89911248	89911337	+	89901248	89911247	89904359	89904372	OCT	-	838	-	2.100000
hsa-mir-9-3	chr15	89911248	89911337	+	89901248	89911247	89907842	89907852	CDPCR3HD	-	954	-	2.970000
hsa-mir-9-3	chr15	89911248	89911337	+	89901248	89911247	89907925	89907940	CDP	-	860	+	2.240000
hsa-mir-9-3	chr15	89911248	89911337	+	89901248	89911247	89907952	89907966	GATA1	NM_002049	886	+	2.160000
hsa-mir-9-3	chr15	89911248	89911337	+	89901248	89911247	89908005	89908015	NKX22	-	906	-	2.030000
hsa-mir-9-3	chr15	89911248	89911337	+	89901248	89911247	89908008	89908015	NKX25	-	959	-	1.810000
hsa-mir-9-3	chr15	89911248	89911337	+	89901248	89911247	89908196	89908215	OCT1	-	805	+	1.760000
hsa-mir-9-3	chr15	89911248	89911337	+	89901248	89911247	89908200	89908210	POU3F2	NM_005604	886	+	2.150000
hsa-mir-9-3	chr15	89911248	89911337	+	89901248	89911247	89908201	89908215	CHX10	-	821	-	1.810000
hsa-mir-9-3	chr15	89911248	89911337	+	89901248	89911247	89908204	89908215	PAX4	NM_006193	901	-	1.880000
hsa-mir-9-3	chr15	89911248	89911337	+	89901248	89911247	89908864	89908874	CDPCR1	-	858	-	2.040000
hsa-mir-9-3	chr15	89911248	89911337	+	89901248	89911247	89908963	89908974	PAX4	NM_006193	897	-	1.800000
hsa-mir-9-3	chr15	89911248	89911337	+	89901248	89911247	89908974	89908990	BRN2	-	810	-	1.700000
hsa-mir-9-3	chr15	89911248	89911337	+	89901248	89911247	89909006	89909025	SEF1	-	734	+	1.720000
hsa-mir-9-3	chr15	89911248	89911337	+	89901248	89911247	89909021	89909036	OCT1	-	879	+	2.280000
hsa-mir-9-3	chr15	89911248	89911337	+	89901248	89911247	89909027	89909041	POU3F2	NM_005604	807	+	1.740000
hsa-mir-9-3	chr15	89911248	89911337	+	89901248	89911247	89909052	89909066	CHX10	-	890	-	2.990000
hsa-mir-9-3	chr15	89911248	89911337	+	89901248	89911247	89909055	89909071	BRN2	-	807	-	1.640000
hsa-mir-9-3	chr15	89911248	89911337	+	89901248	89911247	89909067	89909077	GATA1	NM_002049	909	-	2.100000
hsa-mir-9-3	chr15	89911248	89911337	+	89901248	89911247	89909079	89909095	ELK1	NM_005229	882	+	2.200000
hsa-mir-9-3	chr15	89911248	89911337	+	89901248	89911247	89909097	89909108	EVI1	-	853	+	2.200000
hsa-mir-9-3	chr15	89911248	89911337	+	89901248	89911247	89909179	89909195	ARP1	-	854	-	2.760000
hsa-mir-10a	chr17	46657200	46657309	-	46657310	46667309	46657375	46657399	BRACH	-	700	-	1.840000
hsa-mir-10b	chr2	177015031	177015140	+	177005031	177015030	177007921	177007934	OCT1	-	888	-	1.920000
hsa-mir-10b	chr2	177015031	177015140	+	177005031	177015030	177008685	177008698	CEBP	-	904	+	1.680000
hsa-mir-10b	chr2	177015031	177015140	+	177005031	177015030	177008718	177008732	GATA1	NM_002049	883	-	2.100000
hsa-mir-10b	chr2	177015031	177015140	+	177005031	177015030	177008738	177008748	HLF	NM_002126	883	+	1.810000
hsa-mir-10b	chr2	177015031	177015140	+	177005031	177015030	177008776	177008790	ATF	-	852	+	1.900000
hsa-mir-10b	chr2	177015031	177015140	+	177005031	177015030	177008779	177008799	PPARA	NM_005036	758	-	1.860000
hsa-mir-10b	chr2	177015031	177015140	+	177005031	177015030	177008779	177008793	COUP	-	860	+	1.750000
hsa-mir-10b	chr2	177015031	177015140	+	177005031	177015030	177008782	177008800	AHR	NM_001621	787	+	1.820000
hsa-mir-10b	chr2	177015031	177015140	+	177005031	177015030	177008795	177008813	GCNF	-	802	-	2.340000
hsa-mir-10b	chr2	177015031	177015140	+	177005031	177015030	177008807	177008828	STAT1	NM_139266	778	+	1.790000
hsa-mir-10b	chr2	177015031	177015140	+	177005031	177015030	177008886	177008896	LHX3	NM_178138	938	-	2.150000
hsa-mir-10b	chr2	177015031	177015140	+	177005031	177015030	177009026	177009041	OCT1	-	858	-	1.920000
hsa-mir-10b	chr2	177015031	177015140	+	177005031	177015030	177009070	177009086	TAL1ALPHAE47	-	884	-	1.950000
hsa-mir-10b	chr2	177015031	177015140	+	177005031	177015030	177009070	177009086	TAL1BETAITF2	-	914	-	2.700000
hsa-mir-10b	chr2	177015031	177015140	+	177005031	177015030	177009117	177009133	BRN2	-	808	+	1.660000
hsa-mir-10b	chr2	177015031	177015140	+	177005031	177015030	177009360	177009372	NFAT	-	940	-	1.780000
hsa-mir-10b	chr2	177015031	177015140	+	177005031	177015030	177012482	177012495	IK1	-	902	+	2.410000
hsa-mir-10b	chr2	177015031	177015140	+	177005031	177015030	177012681	177012699	CEBP	-	868	+	2.850000
hsa-mir-10b	chr2	177015031	177015140	+	177005031	177015030	177014629	177014642	CEBP	-	932	+	2.300000
hsa-mir-10b	chr2	177015031	177015140	+	177005031	177015030	177014652	177014664	NFAT	-	936	-	1.710000
hsa-mir-15a	chr13	50623255	50623337	-	50623338	50633337	50626988	50626998	TATA	-	906	+	1.730000
hsa-mir-15a	chr13	50623255	50623337	-	50623338	50633337	50627169	50627183	CEBPB	NM_005194	894	+	1.660000
hsa-mir-15a	chr13	50623255	50623337	-	50623338	50633337	50627660	50627673	OCT	-	867	+	2.600000
hsa-mir-15a	chr13	50623255	50623337	-	50623338	50633337	50630903	50630910	AP2REP	-	1000	-	2.230000
hsa-mir-15a	chr13	50623255	50623337	-	50623338	50633337	50630908	50630922	FOXO4	NM_005938	854	+	2.080000
hsa-mir-15a	chr13	50623255	50623337	-	50623338	50633337	50630969	50630982	GATA1	NM_002049	895	+	1.770000
hsa-mir-15a	chr13	50623255	50623337	-	50623338	50633337	50631124	50631138	OCT1	-	949	-	3.270000
hsa-mir-15a	chr13	50623255	50623337	-	50623338	50633337	50631242	50631255	AP1	-	882	-	1.810000
hsa-mir-15a	chr13	50623255	50623337	-	50623338	50633337	50631336	50631346	P53	-	966	-	1.980000
hsa-mir-15a	chr13	50623255	50623337	-	50623338	50633337	50632734	50632750	BRN2	-	852	+	2.530000
hsa-mir-15b	chr3	160122376	160122473	+	160112376	160122375	160117393	160117404	EVI1	-	857	-	1.730000
hsa-mir-15b	chr3	160122376	160122473	+	160112376	160122375	160118952	160118963	PAX4	NM_006193	890	+	1.670000
hsa-mir-15b	chr3	160122376	160122473	+	160112376	160122375	160119112	160119128	FREAC2	-	856	+	2.230000
hsa-mir-15b	chr3	160122376	160122473	+	160112376	160122375	160119112	160119128	FREAC7	-	879	+	1.930000
hsa-mir-15b	chr3	160122376	160122473	+	160112376	160122375	160119114	160119128	FOXO4	NM_005938	843	-	1.890000
hsa-mir-15b	chr3	160122376	160122473	+	160112376	160122375	160119116	160119126	FOXO1	NM_002015	990	+	2.120000
hsa-mir-15b	chr3	160122376	160122473	+	160112376	160122375	160119156	160119163	EN1	NM_001426	988	-	2.000000
hsa-mir-15b	chr3	160122376	160122473	+	160112376	160122375	160119407	160119419	OCT1	-	875	+	1.810000
hsa-mir-15b	chr3	160122376	160122473	+	160112376	160122375	160119409	160119423	CHX10	-	815	-	1.710000
hsa-mir-15b	chr3	160122376	160122473	+	160112376	160122375	160119411	160119429	CART1	-	820	+	2.170000
hsa-mir-15b	chr3	160122376	160122473	+	160112376	160122375	160119412	160119423	PAX4	NM_006193	898	-	1.820000
hsa-mir-15b	chr3	160122376	160122473	+	160112376	160122375	160120779	160120797	RFX1	NM_002918	829	-	1.760000
hsa-mir-15b	chr3	160122376	160122473	+	160112376	160122375	160121130	160121153	OCT1	-	813	-	1.730000
hsa-mir-15b	chr3	160122376	160122473	+	160112376	160122375	160121132	160121148	BRN2	-	839	-	2.270000
hsa-mir-15b	chr3	160122376	160122473	+	160112376	160122375	160121161	160121183	TCF11MAFG	-	797	+	2.480000
hsa-mir-16-1	chr13	50623109	50623197	-	50623198	50633197	50626988	50626998	TATA	-	906	+	1.730000
hsa-mir-16-1	chr13	50623109	50623197	-	50623198	50633197	50627169	50627183	CEBPB	NM_005194	894	+	1.660000
hsa-mir-16-1	chr13	50623109	50623197	-	50623198	50633197	50627660	50627673	OCT	-	867	+	2.600000
hsa-mir-16-1	chr13	50623109	50623197	-	50623198	50633197	50630903	50630910	AP2REP	-	1000	-	2.230000
hsa-mir-16-1	chr13	50623109	50623197	-	50623198	50633197	50630908	50630922	FOXO4	NM_005938	854	+	2.080000
hsa-mir-16-1	chr13	50623109	50623197	-	50623198	50633197	50630969	50630982	GATA1	NM_002049	895	+	1.770000
hsa-mir-16-1	chr13	50623109	50623197	-	50623198	50633197	50631124	50631138	OCT1	-	949	-	3.270000
hsa-mir-16-1	chr13	50623109	50623197	-	50623198	50633197	50631242	50631255	AP1	-	882	-	1.810000
hsa-mir-16-1	chr13	50623109	50623197	-	50623198	50633197	50631336	50631346	P53	-	966	-	1.980000
hsa-mir-16-1	chr13	50623109	50623197	-	50623198	50633197	50632734	50632750	BRN2	-	852	+	2.530000
hsa-mir-16-2	chr3	160122533	160122613	+	160112533	160122532	160117393	160117404	EVI1	-	857	-	1.730000
hsa-mir-16-2	chr3	160122533	160122613	+	160112533	160122532	160118952	160118963	PAX4	NM_006193	890	+	1.670000
hsa-mir-16-2	chr3	160122533	160122613	+	160112533	160122532	160119112	160119128	FREAC2	-	856	+	2.230000
hsa-mir-16-2	chr3	160122533	160122613	+	160112533	160122532	160119112	160119128	FREAC7	-	879	+	1.930000
hsa-mir-16-2	chr3	160122533	160122613	+	160112533	160122532	160119114	160119128	FOXO4	NM_005938	843	-	1.890000
hsa-mir-16-2	chr3	160122533	160122613	+	160112533	160122532	160119116	160119126	FOXO1	NM_002015	990	+	2.120000
hsa-mir-16-2	chr3	160122533	160122613	+	160112533	160122532	160119156	160119163	EN1	NM_001426	988	-	2.000000
hsa-mir-16-2	chr3	160122533	160122613	+	160112533	160122532	160119407	160119419	OCT1	-	875	+	1.810000
hsa-mir-16-2	chr3	160122533	160122613	+	160112533	160122532	160119409	160119423	CHX10	-	815	-	1.710000
hsa-mir-16-2	chr3	160122533	160122613	+	160112533	160122532	160119411	160119429	CART1	-	820	+	2.170000
hsa-mir-16-2	chr3	160122533	160122613	+	160112533	160122532	160119412	160119423	PAX4	NM_006193	898	-	1.820000
hsa-mir-16-2	chr3	160122533	160122613	+	160112533	160122532	160120779	160120797	RFX1	NM_002918	829	-	1.760000
hsa-mir-16-2	chr3	160122533	160122613	+	160112533	160122532	160121130	160121153	OCT1	-	813	-	1.730000
hsa-mir-16-2	chr3	160122533	160122613	+	160112533	160122532	160121132	160121148	BRN2	-	839	-	2.270000
hsa-mir-16-2	chr3	160122533	160122613	+	160112533	160122532	160121161	160121183	TCF11MAFG	-	797	+	2.480000
hsa-mir-17	chr13	92002859	92002942	+	91992859	92002858	91995096	91995112	FREAC7	-	868	-	1.750000
hsa-mir-17	chr13	92002859	92002942	+	91992859	92002858	91995103	91995113	POU3F2	NM_005604	897	+	2.320000
hsa-mir-17	chr13	92002859	92002942	+	91992859	92002858	91997837	91997851	POU3F2	NM_005604	815	+	1.870000
hsa-mir-17	chr13	92002859	92002942	+	91992859	92002858	91997841	91997857	S8	-	882	+	1.980000
hsa-mir-17	chr13	92002859	92002942	+	91992859	92002858	91997844	91997854	LHX3	NM_178138	948	+	2.280000
hsa-mir-17	chr13	92002859	92002942	+	91992859	92002858	91997845	91997856	POU6F1	NM_002702	955	-	3.350000
hsa-mir-17	chr13	92002859	92002942	+	91992859	92002858	91997863	91997873	CREL	-	898	-	1.650000
hsa-mir-17	chr13	92002859	92002942	+	91992859	92002858	91997925	91997939	OCT1	-	883	-	1.900000
hsa-mir-17	chr13	92002859	92002942	+	91992859	92002858	92001142	92001157	HNF3B	-	884	+	1.820000
hsa-mir-17	chr13	92002859	92002942	+	91992859	92002858	92001142	92001160	FOXJ2	NM_018416	933	-	2.240000
hsa-mir-17	chr13	92002859	92002942	+	91992859	92002858	92001144	92001156	FOXD3	NM_012183	955	+	2.660000
hsa-mir-17	chr13	92002859	92002942	+	91992859	92002858	92001144	92001157	HFH3	-	945	+	2.230000
hsa-mir-17	chr13	92002859	92002942	+	91992859	92002858	92001201	92001213	RP58	-	900	-	1.990000
hsa-mir-18a	chr13	92003005	92003075	+	91993005	92003004	91995096	91995112	FREAC7	-	868	-	1.750000
hsa-mir-18a	chr13	92003005	92003075	+	91993005	92003004	91995103	91995113	POU3F2	NM_005604	897	+	2.320000
hsa-mir-18a	chr13	92003005	92003075	+	91993005	92003004	91997837	91997851	POU3F2	NM_005604	815	+	1.870000
hsa-mir-18a	chr13	92003005	92003075	+	91993005	92003004	91997841	91997857	S8	-	882	+	1.980000
hsa-mir-18a	chr13	92003005	92003075	+	91993005	92003004	91997844	91997854	LHX3	NM_178138	948	+	2.280000
hsa-mir-18a	chr13	92003005	92003075	+	91993005	92003004	91997845	91997856	POU6F1	NM_002702	955	-	3.350000
hsa-mir-18a	chr13	92003005	92003075	+	91993005	92003004	91997863	91997873	CREL	-	898	-	1.650000
hsa-mir-18a	chr13	92003005	92003075	+	91993005	92003004	91997925	91997939	OCT1	-	883	-	1.900000
hsa-mir-18a	chr13	92003005	92003075	+	91993005	92003004	92001142	92001157	HNF3B	-	884	+	1.820000
hsa-mir-18a	chr13	92003005	92003075	+	91993005	92003004	92001142	92001160	FOXJ2	NM_018416	933	-	2.240000
hsa-mir-18a	chr13	92003005	92003075	+	91993005	92003004	92001144	92001156	FOXD3	NM_012183	955	+	2.660000
hsa-mir-18a	chr13	92003005	92003075	+	91993005	92003004	92001144	92001157	HFH3	-	945	+	2.230000
hsa-mir-18a	chr13	92003005	92003075	+	91993005	92003004	92001201	92001213	RP58	-	900	-	1.990000
hsa-mir-18b	chrX	133304071	133304141	-	133304142	133314141	133305579	133305592	IRF1	NM_002198	832	-	1.870000
hsa-mir-18b	chrX	133304071	133304141	-	133304142	133314141	133305761	133305770	GATA3	NM_002051	935	+	1.760000
hsa-mir-19a	chr13	92003145	92003226	+	91993145	92003144	91995096	91995112	FREAC7	-	868	-	1.750000
hsa-mir-19a	chr13	92003145	92003226	+	91993145	92003144	91995103	91995113	POU3F2	NM_005604	897	+	2.320000
hsa-mir-19a	chr13	92003145	92003226	+	91993145	92003144	91997837	91997851	POU3F2	NM_005604	815	+	1.870000
hsa-mir-19a	chr13	92003145	92003226	+	91993145	92003144	91997841	91997857	S8	-	882	+	1.980000
hsa-mir-19a	chr13	92003145	92003226	+	91993145	92003144	91997844	91997854	LHX3	NM_178138	948	+	2.280000
hsa-mir-19a	chr13	92003145	92003226	+	91993145	92003144	91997845	91997856	POU6F1	NM_002702	955	-	3.350000
hsa-mir-19a	chr13	92003145	92003226	+	91993145	92003144	91997863	91997873	CREL	-	898	-	1.650000
hsa-mir-19a	chr13	92003145	92003226	+	91993145	92003144	91997925	91997939	OCT1	-	883	-	1.900000
hsa-mir-19a	chr13	92003145	92003226	+	91993145	92003144	92001142	92001157	HNF3B	-	884	+	1.820000
hsa-mir-19a	chr13	92003145	92003226	+	91993145	92003144	92001142	92001160	FOXJ2	NM_018416	933	-	2.240000
hsa-mir-19a	chr13	92003145	92003226	+	91993145	92003144	92001144	92001156	FOXD3	NM_012183	955	+	2.660000
hsa-mir-19a	chr13	92003145	92003226	+	91993145	92003144	92001144	92001157	HFH3	-	945	+	2.230000
hsa-mir-19a	chr13	92003145	92003226	+	91993145	92003144	92001201	92001213	RP58	-	900	-	1.990000
hsa-mir-19b-1	chr13	92003446	92003532	+	91993446	92003445	91995096	91995112	FREAC7	-	868	-	1.750000
hsa-mir-19b-1	chr13	92003446	92003532	+	91993446	92003445	91995103	91995113	POU3F2	NM_005604	897	+	2.320000
hsa-mir-19b-1	chr13	92003446	92003532	+	91993446	92003445	91997837	91997851	POU3F2	NM_005604	815	+	1.870000
hsa-mir-19b-1	chr13	92003446	92003532	+	91993446	92003445	91997841	91997857	S8	-	882	+	1.980000
hsa-mir-19b-1	chr13	92003446	92003532	+	91993446	92003445	91997844	91997854	LHX3	NM_178138	948	+	2.280000
hsa-mir-19b-1	chr13	92003446	92003532	+	91993446	92003445	91997845	91997856	POU6F1	NM_002702	955	-	3.350000
hsa-mir-19b-1	chr13	92003446	92003532	+	91993446	92003445	91997863	91997873	CREL	-	898	-	1.650000
hsa-mir-19b-1	chr13	92003446	92003532	+	91993446	92003445	91997925	91997939	OCT1	-	883	-	1.900000
hsa-mir-19b-1	chr13	92003446	92003532	+	91993446	92003445	92001142	92001157	HNF3B	-	884	+	1.820000
hsa-mir-19b-1	chr13	92003446	92003532	+	91993446	92003445	92001142	92001160	FOXJ2	NM_018416	933	-	2.240000
hsa-mir-19b-1	chr13	92003446	92003532	+	91993446	92003445	92001144	92001156	FOXD3	NM_012183	955	+	2.660000
hsa-mir-19b-1	chr13	92003446	92003532	+	91993446	92003445	92001144	92001157	HFH3	-	945	+	2.230000
hsa-mir-19b-1	chr13	92003446	92003532	+	91993446	92003445	92001201	92001213	RP58	-	900	-	1.990000
hsa-mir-19b-2	chrX	133303701	133303796	-	133303797	133313796	133305579	133305592	IRF1	NM_002198	832	-	1.870000
hsa-mir-19b-2	chrX	133303701	133303796	-	133303797	133313796	133305761	133305770	GATA3	NM_002051	935	+	1.760000
hsa-mir-20a	chr13	92003319	92003389	+	91993319	92003318	91995096	91995112	FREAC7	-	868	-	1.750000
hsa-mir-20a	chr13	92003319	92003389	+	91993319	92003318	91995103	91995113	POU3F2	NM_005604	897	+	2.320000
hsa-mir-20a	chr13	92003319	92003389	+	91993319	92003318	91997837	91997851	POU3F2	NM_005604	815	+	1.870000
hsa-mir-20a	chr13	92003319	92003389	+	91993319	92003318	91997841	91997857	S8	-	882	+	1.980000
hsa-mir-20a	chr13	92003319	92003389	+	91993319	92003318	91997844	91997854	LHX3	NM_178138	948	+	2.280000
hsa-mir-20a	chr13	92003319	92003389	+	91993319	92003318	91997845	91997856	POU6F1	NM_002702	955	-	3.350000
hsa-mir-20a	chr13	92003319	92003389	+	91993319	92003318	91997863	91997873	CREL	-	898	-	1.650000
hsa-mir-20a	chr13	92003319	92003389	+	91993319	92003318	91997925	91997939	OCT1	-	883	-	1.900000
hsa-mir-20a	chr13	92003319	92003389	+	91993319	92003318	92001142	92001157	HNF3B	-	884	+	1.820000
hsa-mir-20a	chr13	92003319	92003389	+	91993319	92003318	92001142	92001160	FOXJ2	NM_018416	933	-	2.240000
hsa-mir-20a	chr13	92003319	92003389	+	91993319	92003318	92001144	92001156	FOXD3	NM_012183	955	+	2.660000
hsa-mir-20a	chr13	92003319	92003389	+	91993319	92003318	92001144	92001157	HFH3	-	945	+	2.230000
hsa-mir-20a	chr13	92003319	92003389	+	91993319	92003318	92001201	92001213	RP58	-	900	-	1.990000
hsa-mir-20b	chrX	133303839	133303907	-	133303908	133313907	133305579	133305592	IRF1	NM_002198	832	-	1.870000
hsa-mir-20b	chrX	133303839	133303907	-	133303908	133313907	133305761	133305770	GATA3	NM_002051	935	+	1.760000
hsa-mir-21	chr17	57918627	57918698	+	57908627	57918626	57908749	57908765	TAL1BETAE47	-	861	-	1.930000
hsa-mir-21	chr17	57918627	57918698	+	57908627	57918626	57908749	57908765	TAL1BETAITF2	-	851	-	1.660000
hsa-mir-21	chr17	57918627	57918698	+	57908627	57918626	57909149	57909177	PAX5	NM_016734	776	-	1.660000
hsa-mir-21	chr17	57918627	57918698	+	57908627	57918626	57909168	57909181	AREB6	-	947	-	2.580000
hsa-mir-21	chr17	57918627	57918698	+	57908627	57918626	57909269	57909278	ZIC1	NM_003412	927	+	1.790000
hsa-mir-21	chr17	57918627	57918698	+	57908627	57918626	57909269	57909278	ZIC3	NM_003413	924	+	1.740000
hsa-mir-21	chr17	57918627	57918698	+	57908627	57918626	57909269	57909281	PAX4	NM_006193	958	-	2.270000
hsa-mir-21	chr17	57918627	57918698	+	57908627	57918626	57909651	57909679	PAX5	NM_016734	784	-	1.810000
hsa-mir-21	chr17	57918627	57918698	+	57908627	57918626	57909738	57909754	NFY	-	909	-	1.840000
hsa-mir-21	chr17	57918627	57918698	+	57908627	57918626	57909738	57909752	GATA1	NM_002049	877	+	1.980000
hsa-mir-21	chr17	57918627	57918698	+	57908627	57918626	57909861	57909876	OCT1	-	851	+	1.710000
hsa-mir-21	chr17	57918627	57918698	+	57908627	57918626	57909868	57909883	E2F	-	775	-	1.800000
hsa-mir-21	chr17	57918627	57918698	+	57908627	57918626	57909881	57909895	MAX	NM_197957	870	+	2.070000
hsa-mir-21	chr17	57918627	57918698	+	57908627	57918626	57909918	57909932	GATA1	NM_002049	866	-	1.750000
hsa-mir-21	chr17	57918627	57918698	+	57908627	57918626	57909934	57909944	CDPCR1	-	866	+	2.200000
hsa-mir-21	chr17	57918627	57918698	+	57908627	57918626	57910053	57910075	HEN1	-	805	+	1.950000
hsa-mir-21	chr17	57918627	57918698	+	57908627	57918626	57910073	57910092	HNF4	-	876	-	2.690000
hsa-mir-21	chr17	57918627	57918698	+	57908627	57918626	57910076	57910093	PPARG	NM_138712	827	-	2.390000
hsa-mir-21	chr17	57918627	57918698	+	57908627	57918626	57910156	57910174	AHR	NM_001621	822	-	2.460000
hsa-mir-21	chr17	57918627	57918698	+	57908627	57918626	57910187	57910202	TAXCREB	-	774	+	1.990000
hsa-mir-21	chr17	57918627	57918698	+	57908627	57918626	57910188	57910201	MAZR	-	903	-	2.050000
hsa-mir-21	chr17	57918627	57918698	+	57908627	57918626	57910190	57910203	MZF1	NM_003422	933	-	2.720000
hsa-mir-21	chr17	57918627	57918698	+	57908627	57918626	57910195	57910207	EGR1	NM_001964	858	-	1.860000
hsa-mir-21	chr17	57918627	57918698	+	57908627	57918626	57910195	57910207	NGFIC	-	868	-	1.970000
hsa-mir-21	chr17	57918627	57918698	+	57908627	57918626	57910256	57910278	HEN1	-	788	-	1.670000
hsa-mir-21	chr17	57918627	57918698	+	57908627	57918626	57910265	57910277	NFKB	-	856	-	1.770000
hsa-mir-21	chr17	57918627	57918698	+	57908627	57918626	57910268	57910290	HEN1	-	815	+	2.110000
hsa-mir-21	chr17	57918627	57918698	+	57908627	57918626	57910275	57910303	PAX5	NM_016734	777	-	1.670000
hsa-mir-21	chr17	57918627	57918698	+	57908627	57918626	57910277	57910290	SP1	NM_003109	926	-	1.670000
hsa-mir-21	chr17	57918627	57918698	+	57908627	57918626	57910278	57910298	P53	-	716	+	2.210000
hsa-mir-21	chr17	57918627	57918698	+	57908627	57918626	57910283	57910292	AP2ALPHA	-	999	-	1.720000
hsa-mir-21	chr17	57918627	57918698	+	57908627	57918626	57910283	57910292	AP2GAMMA	-	996	-	1.890000
hsa-mir-21	chr17	57918627	57918698	+	57908627	57918626	57910325	57910339	RREB1	NM_001003699	839	-	1.910000
hsa-mir-21	chr17	57918627	57918698	+	57908627	57918626	57910423	57910438	TST1	-	852	+	1.900000
hsa-mir-21	chr17	57918627	57918698	+	57908627	57918626	57910510	57910531	PAX6	NM_001127612	774	-	1.830000
hsa-mir-21	chr17	57918627	57918698	+	57908627	57918626	57910511	57910532	PAX4	NM_006193	824	+	1.900000
hsa-mir-21	chr17	57918627	57918698	+	57908627	57918626	57910689	57910708	PAX2	NM_000278	796	-	2.110000
hsa-mir-21	chr17	57918627	57918698	+	57908627	57918626	57910696	57910716	MYCMAX	-	818	+	1.950000
hsa-mir-21	chr17	57918627	57918698	+	57908627	57918626	57910696	57910720	BRACH	-	694	+	1.710000
hsa-mir-21	chr17	57918627	57918698	+	57908627	57918626	57910697	57910709	MEIS1	NM_002398	986	+	2.890000
hsa-mir-21	chr17	57918627	57918698	+	57908627	57918626	57910697	57910708	TGIF	-	928	-	2.190000
hsa-mir-21	chr17	57918627	57918698	+	57908627	57918626	57910701	57910711	MYOD	-	983	-	1.930000
hsa-mir-21	chr17	57918627	57918698	+	57908627	57918626	57910703	57910733	PAX4	NM_006193	761	-	2.170000
hsa-mir-21	chr17	57918627	57918698	+	57908627	57918626	57910757	57910773	GRE	-	833	+	1.960000
hsa-mir-21	chr17	57918627	57918698	+	57908627	57918626	57910759	57910768	GATA3	NM_002051	929	-	1.650000
hsa-mir-21	chr17	57918627	57918698	+	57908627	57918626	57910760	57910770	CDPCR1	-	874	-	2.350000
hsa-mir-21	chr17	57918627	57918698	+	57908627	57918626	57910900	57910930	PAX4	NM_006193	784	-	2.640000
hsa-mir-21	chr17	57918627	57918698	+	57908627	57918626	57910928	57910945	LUN1	-	772	+	2.690000
hsa-mir-21	chr17	57918627	57918698	+	57908627	57918626	57911156	57911175	HNF4	-	832	-	1.840000
hsa-mir-21	chr17	57918627	57918698	+	57908627	57918626	57911159	57911176	PPARG	NM_138712	841	-	2.650000
hsa-mir-21	chr17	57918627	57918698	+	57908627	57918626	57911189	57911204	ISRE	-	807	-	1.880000
hsa-mir-21	chr17	57918627	57918698	+	57908627	57918626	57911190	57911198	STAT1	NM_139266	997	-	1.790000
hsa-mir-21	chr17	57918627	57918698	+	57908627	57918626	57911382	57911395	NKX61	-	837	+	1.640000
hsa-mir-21	chr17	57918627	57918698	+	57908627	57918626	57911449	57911465	S8	-	886	-	2.040000
hsa-mir-21	chr17	57918627	57918698	+	57908627	57918626	57911468	57911485	YY1	NM_003403	943	-	3.130000
hsa-mir-21	chr17	57918627	57918698	+	57908627	57918626	57911779	57911801	MEF2	-	822	-	2.100000
hsa-mir-21	chr17	57918627	57918698	+	57908627	57918626	57911781	57911797	RSRFC4	-	837	+	2.000000
hsa-mir-21	chr17	57918627	57918698	+	57908627	57918626	57912074	57912081	NKX25	-	974	-	2.060000
hsa-mir-21	chr17	57918627	57918698	+	57908627	57918626	57916240	57916253	ZID	-	862	-	1.780000
hsa-mir-21	chr17	57918627	57918698	+	57908627	57918626	57916332	57916350	SRF	NM_003131	847	+	3.670000
hsa-mir-21	chr17	57918627	57918698	+	57908627	57918626	57916412	57916422	HSF1	NM_005526	907	-	2.010000
hsa-mir-21	chr17	57918627	57918698	+	57908627	57918626	57916863	57916879	EVI1	-	780	+	2.050000
hsa-mir-21	chr17	57918627	57918698	+	57908627	57918626	57916864	57916878	GATA1	NM_002049	865	+	2.030000
hsa-mir-21	chr17	57918627	57918698	+	57908627	57918626	57917776	57917785	HOXA3	NM_030661	943	+	2.040000
hsa-mir-22	chr17	1617197	1617281	-	1617282	1627281	1619969	1619991	HEN1	-	805	+	2.270000
hsa-mir-22	chr17	1617197	1617281	-	1617282	1627281	1619970	1619988	AP4	-	857	-	2.250000
hsa-mir-22	chr17	1617197	1617281	-	1617282	1627281	1619973	1619988	E47	-	871	+	1.720000
hsa-mir-22	chr17	1617197	1617281	-	1617282	1627281	1620067	1620087	YY1	NM_003403	776	+	1.690000
hsa-mir-22	chr17	1617197	1617281	-	1617282	1627281	1621585	1621599	SOX9	NM_000346	896	+	2.160000
hsa-mir-22	chr17	1617197	1617281	-	1617282	1627281	1621586	1621598	SRY	NM_003140	974	+	3.020000
hsa-mir-22	chr17	1617197	1617281	-	1617282	1627281	1621587	1621597	SOX5	NM_152989	988	+	2.560000
hsa-mir-22	chr17	1617197	1617281	-	1617282	1627281	1621664	1621680	ELK1	NM_005229	876	+	2.100000
hsa-mir-22	chr17	1617197	1617281	-	1617282	1627281	1621766	1621786	P53	-	698	+	1.880000
hsa-mir-22	chr17	1617197	1617281	-	1617282	1627281	1622018	1622028	HMX1	NM_018942	840	+	2.070000
hsa-mir-22	chr17	1617197	1617281	-	1617282	1627281	1622036	1622054	IRF7	NM_004031	826	+	1.990000
hsa-mir-22	chr17	1617197	1617281	-	1617282	1627281	1622066	1622076	CREL	-	933	-	2.190000
hsa-mir-22	chr17	1617197	1617281	-	1617282	1627281	1622066	1622076	NFKAPPAB	-	932	-	2.000000
hsa-mir-22	chr17	1617197	1617281	-	1617282	1627281	1622108	1622127	PAX2	NM_000278	798	+	2.160000
hsa-mir-22	chr17	1617197	1617281	-	1617282	1627281	1622108	1622129	PAX6	NM_001127612	767	+	1.670000
hsa-mir-22	chr17	1617197	1617281	-	1617282	1627281	1625098	1625114	GRE	-	838	-	2.060000
hsa-mir-22	chr17	1617197	1617281	-	1617282	1627281	1625103	1625110	AP2REP	-	1000	+	2.230000
hsa-mir-22	chr17	1617197	1617281	-	1617282	1627281	1625171	1625185	NFKB	-	842	-	1.750000
hsa-mir-22	chr17	1617197	1617281	-	1617282	1627281	1625526	1625542	RSRFC4	-	814	+	1.640000
hsa-mir-22	chr17	1617197	1617281	-	1617282	1627281	1625930	1625945	HNF1	-	858	-	2.410000
hsa-mir-22	chr17	1617197	1617281	-	1617282	1627281	1626573	1626587	CEBPB	NM_005194	861	+	1.730000
hsa-mir-22	chr17	1617197	1617281	-	1617282	1627281	1626579	1626589	AP4	-	983	-	2.160000
hsa-mir-22	chr17	1617197	1617281	-	1617282	1627281	1626580	1626599	ER	-	788	+	1.640000
hsa-mir-22	chr17	1617197	1617281	-	1617282	1627281	1626593	1626603	CETS1P54	-	965	+	1.930000
hsa-mir-22	chr17	1617197	1617281	-	1617282	1627281	1626620	1626643	PPARG	NM_138712	699	+	1.790000
hsa-mir-22	chr17	1617197	1617281	-	1617282	1627281	1626622	1626641	ER	-	798	+	1.830000
hsa-mir-22	chr17	1617197	1617281	-	1617282	1627281	1626631	1626642	AP1FJ	-	930	+	1.930000
hsa-mir-22	chr17	1617197	1617281	-	1617282	1627281	1626632	1626645	RORA1	-	899	-	2.000000
hsa-mir-22	chr17	1617197	1617281	-	1617282	1627281	1626637	1626655	GCNF	-	832	-	2.890000
hsa-mir-22	chr17	1617197	1617281	-	1617282	1627281	1626644	1626657	RORA1	-	887	-	1.800000
hsa-mir-22	chr17	1617197	1617281	-	1617282	1627281	1626672	1626686	POU3F2	NM_005604	829	+	2.080000
hsa-mir-22	chr17	1617197	1617281	-	1617282	1627281	1627262	1627276	GATA1	NM_002049	910	+	2.640000
hsa-mir-23a	chr19	13947401	13947473	-	13947474	13957473	13949805	13949826	NRSF	-	782	-	2.770000
hsa-mir-23a	chr19	13947401	13947473	-	13947474	13957473	13949844	13949856	AREB6	-	894	+	1.790000
hsa-mir-23a	chr19	13947401	13947473	-	13947474	13957473	13949844	13949856	LMO2COM	-	941	-	1.890000
hsa-mir-23a	chr19	13947401	13947473	-	13947474	13957473	13949845	13949855	MYOD	-	967	+	1.700000
hsa-mir-23a	chr19	13947401	13947473	-	13947474	13957473	13949870	13949890	ARNT	NM_178426	796	+	1.790000
hsa-mir-23a	chr19	13947401	13947473	-	13947474	13957473	13949874	13949886	LMO2COM	-	927	-	1.680000
hsa-mir-23a	chr19	13947401	13947473	-	13947474	13957473	13949971	13949980	ZIC1	NM_003412	926	-	1.770000
hsa-mir-23a	chr19	13947401	13947473	-	13947474	13957473	13949971	13949980	ZIC2	NM_007129	909	-	1.910000
hsa-mir-23a	chr19	13947401	13947473	-	13947474	13957473	13949971	13949980	ZIC3	NM_003413	932	-	1.870000
hsa-mir-23a	chr19	13947401	13947473	-	13947474	13957473	13950248	13950265	RFX1	NM_002918	831	+	1.690000
hsa-mir-23a	chr19	13947401	13947473	-	13947474	13957473	13950591	13950603	LMO2COM	-	943	-	1.920000
hsa-mir-23a	chr19	13947401	13947473	-	13947474	13957473	13950634	13950645	CP2	-	966	-	3.060000
hsa-mir-23a	chr19	13947401	13947473	-	13947474	13957473	13950689	13950704	E47	-	917	+	2.450000
hsa-mir-23a	chr19	13947401	13947473	-	13947474	13957473	13950690	13950702	MYOD	-	892	+	1.660000
hsa-mir-23a	chr19	13947401	13947473	-	13947474	13957473	13950690	13950702	AREB6	-	908	-	2.020000
hsa-mir-23a	chr19	13947401	13947473	-	13947474	13957473	13950725	13950732	AP2REP	-	1000	-	2.230000
hsa-mir-23a	chr19	13947401	13947473	-	13947474	13957473	13950744	13950757	OCT1	-	911	+	2.370000
hsa-mir-23a	chr19	13947401	13947473	-	13947474	13957473	13950747	13950754	EN1	NM_001426	988	+	2.000000
hsa-mir-23a	chr19	13947401	13947473	-	13947474	13957473	13950868	13950876	E2F	-	939	-	2.570000
hsa-mir-23a	chr19	13947401	13947473	-	13947474	13957473	13950869	13950887	IRF7	NM_004031	816	+	1.780000
hsa-mir-23a	chr19	13947401	13947473	-	13947474	13957473	13951262	13951278	ARNT	NM_178426	861	+	1.920000
hsa-mir-23a	chr19	13947401	13947473	-	13947474	13957473	13951292	13951310	AP4	-	825	+	1.720000
hsa-mir-23a	chr19	13947401	13947473	-	13947474	13957473	13952374	13952402	PAX5	NM_016734	786	+	1.850000
hsa-mir-23a	chr19	13947401	13947473	-	13947474	13957473	13952381	13952400	PAX2	NM_000278	808	-	2.390000
hsa-mir-23a	chr19	13947401	13947473	-	13947474	13957473	13952385	13952408	PPARG	NM_138712	715	-	2.110000
hsa-mir-23a	chr19	13947401	13947473	-	13947474	13957473	13953939	13953952	CHOP	-	862	-	2.240000
hsa-mir-23a	chr19	13947401	13947473	-	13947474	13957473	13953942	13953958	E47	-	920	-	2.250000
hsa-mir-23a	chr19	13947401	13947473	-	13947474	13957473	13953944	13953956	AREB6	-	888	+	1.700000
hsa-mir-23a	chr19	13947401	13947473	-	13947474	13957473	13953944	13953956	LMO2COM	-	938	-	1.850000
hsa-mir-23a	chr19	13947401	13947473	-	13947474	13957473	13955030	13955050	ARNT	NM_178426	798	-	1.820000
hsa-mir-23a	chr19	13947401	13947473	-	13947474	13957473	13955030	13955050	MYCMAX	-	840	+	2.250000
hsa-mir-23a	chr19	13947401	13947473	-	13947474	13957473	13955033	13955047	MAX	NM_197957	866	+	2.020000
hsa-mir-23a	chr19	13947401	13947473	-	13947474	13957473	13955034	13955054	PPARA	NM_005036	796	-	2.630000
hsa-mir-23a	chr19	13947401	13947473	-	13947474	13957473	13955035	13955045	USF	-	915	+	1.870000
hsa-mir-23a	chr19	13947401	13947473	-	13947474	13957473	13955036	13955056	P53	-	749	-	2.820000
hsa-mir-23a	chr19	13947401	13947473	-	13947474	13957473	13955045	13955056	CP2	-	895	-	1.830000
hsa-mir-23a	chr19	13947401	13947473	-	13947474	13957473	13955183	13955199	TAL1ALPHAE47	-	912	+	2.420000
hsa-mir-23a	chr19	13947401	13947473	-	13947474	13957473	13955183	13955199	TAL1BETAITF2	-	923	+	2.850000
hsa-mir-23a	chr19	13947401	13947473	-	13947474	13957473	13955298	13955321	PPARG	NM_138712	701	-	1.830000
hsa-mir-23a	chr19	13947401	13947473	-	13947474	13957473	13955300	13955318	MIF1	-	788	-	1.890000
hsa-mir-23a	chr19	13947401	13947473	-	13947474	13957473	13955307	13955323	E47	-	884	-	1.680000
hsa-mir-23a	chr19	13947401	13947473	-	13947474	13957473	13955309	13955321	LMO2COM	-	954	-	2.080000
hsa-mir-23a	chr19	13947401	13947473	-	13947474	13957473	13955309	13955321	AREB6	-	894	+	1.790000
hsa-mir-23a	chr19	13947401	13947473	-	13947474	13957473	13955329	13955342	IK3	-	885	+	2.160000
hsa-mir-23a	chr19	13947401	13947473	-	13947474	13957473	13955342	13955366	COMP1	-	792	+	1.640000
hsa-mir-23a	chr19	13947401	13947473	-	13947474	13957473	13955423	13955442	ER	-	811	-	2.060000
hsa-mir-23a	chr19	13947401	13947473	-	13947474	13957473	13956198	13956209	FOXO4	NM_005938	948	+	2.110000
hsa-mir-23b	chr9	97847490	97847586	+	97837490	97847489	97842959	97842969	P53	-	955	-	1.780000
hsa-mir-23b	chr9	97847490	97847586	+	97837490	97847489	97842959	97842970	EVI1	-	876	+	2.060000
hsa-mir-23b	chr9	97847490	97847586	+	97837490	97847489	97843033	97843047	FOXO3	NM_001455	839	+	1.660000
hsa-mir-23b	chr9	97847490	97847586	+	97837490	97847489	97843033	97843047	FOXO4	NM_005938	863	+	2.230000
hsa-mir-23b	chr9	97847490	97847586	+	97837490	97847489	97843033	97843049	FREAC2	-	835	-	1.870000
hsa-mir-23b	chr9	97847490	97847586	+	97837490	97847489	97843033	97843049	FREAC7	-	905	-	2.360000
hsa-mir-23b	chr9	97847490	97847586	+	97837490	97847489	97843035	97843045	FOXO1	NM_002015	985	-	2.050000
hsa-mir-23b	chr9	97847490	97847586	+	97837490	97847489	97843040	97843050	POU3F2	NM_005604	943	+	3.020000
hsa-mir-23b	chr9	97847490	97847586	+	97837490	97847489	97843094	97843106	RP58	-	882	+	1.690000
hsa-mir-23b	chr9	97847490	97847586	+	97837490	97847489	97843108	97843124	FREAC2	-	857	+	2.250000
hsa-mir-23b	chr9	97847490	97847586	+	97837490	97847489	97843110	97843124	FOXO1	NM_002015	907	-	3.230000
hsa-mir-23b	chr9	97847490	97847586	+	97837490	97847489	97843110	97843124	FOXO3	NM_001455	863	-	2.060000
hsa-mir-23b	chr9	97847490	97847586	+	97837490	97847489	97843110	97843124	FOXO4	NM_005938	859	-	2.160000
hsa-mir-23b	chr9	97847490	97847586	+	97837490	97847489	97843117	97843126	EVI1	-	1000	+	3.760000
hsa-mir-23b	chr9	97847490	97847586	+	97837490	97847489	97843154	97843176	MEF2	-	823	+	2.120000
hsa-mir-23b	chr9	97847490	97847586	+	97837490	97847489	97843158	97843174	FREAC3	-	820	+	1.760000
hsa-mir-23b	chr9	97847490	97847586	+	97837490	97847489	97843161	97843179	FOXJ2	NM_018416	922	+	2.060000
hsa-mir-23b	chr9	97847490	97847586	+	97837490	97847489	97843162	97843178	FREAC7	-	919	+	2.590000
hsa-mir-23b	chr9	97847490	97847586	+	97837490	97847489	97843164	97843177	HFH3	-	956	-	2.400000
hsa-mir-23b	chr9	97847490	97847586	+	97837490	97847489	97843165	97843177	HFH1	-	887	-	1.900000
hsa-mir-23b	chr9	97847490	97847586	+	97837490	97847489	97843185	97843201	FREAC3	-	818	-	1.720000
hsa-mir-23b	chr9	97847490	97847586	+	97837490	97847489	97843198	97843216	CEBP	-	819	+	1.770000
hsa-mir-23b	chr9	97847490	97847586	+	97837490	97847489	97843231	97843241	GATA1	NM_002049	976	-	2.290000
hsa-mir-23b	chr9	97847490	97847586	+	97837490	97847489	97843231	97843241	GATA2	NM_001145662	970	-	2.200000
hsa-mir-23b	chr9	97847490	97847586	+	97837490	97847489	97843274	97843287	RORA1	-	881	-	1.710000
hsa-mir-23b	chr9	97847490	97847586	+	97837490	97847489	97843545	97843567	TCF11MAFG	-	772	+	1.980000
hsa-mir-23b	chr9	97847490	97847586	+	97837490	97847489	97843547	97843562	BACH1	NM_206866	864	-	2.620000
hsa-mir-23b	chr9	97847490	97847586	+	97837490	97847489	97843550	97843561	NFE2	NM_006163	921	-	2.490000
hsa-mir-24-1	chr9	97848303	97848370	+	97838303	97848302	97842959	97842969	P53	-	955	-	1.780000
hsa-mir-24-1	chr9	97848303	97848370	+	97838303	97848302	97842959	97842970	EVI1	-	876	+	2.060000
hsa-mir-24-1	chr9	97848303	97848370	+	97838303	97848302	97843033	97843047	FOXO3	NM_001455	839	+	1.660000
hsa-mir-24-1	chr9	97848303	97848370	+	97838303	97848302	97843033	97843047	FOXO4	NM_005938	863	+	2.230000
hsa-mir-24-1	chr9	97848303	97848370	+	97838303	97848302	97843033	97843049	FREAC2	-	835	-	1.870000
hsa-mir-24-1	chr9	97848303	97848370	+	97838303	97848302	97843033	97843049	FREAC7	-	905	-	2.360000
hsa-mir-24-1	chr9	97848303	97848370	+	97838303	97848302	97843035	97843045	FOXO1	NM_002015	985	-	2.050000
hsa-mir-24-1	chr9	97848303	97848370	+	97838303	97848302	97843040	97843050	POU3F2	NM_005604	943	+	3.020000
hsa-mir-24-1	chr9	97848303	97848370	+	97838303	97848302	97843094	97843106	RP58	-	882	+	1.690000
hsa-mir-24-1	chr9	97848303	97848370	+	97838303	97848302	97843108	97843124	FREAC2	-	857	+	2.250000
hsa-mir-24-1	chr9	97848303	97848370	+	97838303	97848302	97843110	97843124	FOXO1	NM_002015	907	-	3.230000
hsa-mir-24-1	chr9	97848303	97848370	+	97838303	97848302	97843110	97843124	FOXO3	NM_001455	863	-	2.060000
hsa-mir-24-1	chr9	97848303	97848370	+	97838303	97848302	97843110	97843124	FOXO4	NM_005938	859	-	2.160000
hsa-mir-24-1	chr9	97848303	97848370	+	97838303	97848302	97843117	97843126	EVI1	-	1000	+	3.760000
hsa-mir-24-1	chr9	97848303	97848370	+	97838303	97848302	97843154	97843176	MEF2	-	823	+	2.120000
hsa-mir-24-1	chr9	97848303	97848370	+	97838303	97848302	97843158	97843174	FREAC3	-	820	+	1.760000
hsa-mir-24-1	chr9	97848303	97848370	+	97838303	97848302	97843161	97843179	FOXJ2	NM_018416	922	+	2.060000
hsa-mir-24-1	chr9	97848303	97848370	+	97838303	97848302	97843162	97843178	FREAC7	-	919	+	2.590000
hsa-mir-24-1	chr9	97848303	97848370	+	97838303	97848302	97843164	97843177	HFH3	-	956	-	2.400000
hsa-mir-24-1	chr9	97848303	97848370	+	97838303	97848302	97843165	97843177	HFH1	-	887	-	1.900000
hsa-mir-24-1	chr9	97848303	97848370	+	97838303	97848302	97843185	97843201	FREAC3	-	818	-	1.720000
hsa-mir-24-1	chr9	97848303	97848370	+	97838303	97848302	97843198	97843216	CEBP	-	819	+	1.770000
hsa-mir-24-1	chr9	97848303	97848370	+	97838303	97848302	97843231	97843241	GATA1	NM_002049	976	-	2.290000
hsa-mir-24-1	chr9	97848303	97848370	+	97838303	97848302	97843231	97843241	GATA2	NM_001145662	970	-	2.200000
hsa-mir-24-1	chr9	97848303	97848370	+	97838303	97848302	97843274	97843287	RORA1	-	881	-	1.710000
hsa-mir-24-1	chr9	97848303	97848370	+	97838303	97848302	97843545	97843567	TCF11MAFG	-	772	+	1.980000
hsa-mir-24-1	chr9	97848303	97848370	+	97838303	97848302	97843547	97843562	BACH1	NM_206866	864	-	2.620000
hsa-mir-24-1	chr9	97848303	97848370	+	97838303	97848302	97843550	97843561	NFE2	NM_006163	921	-	2.490000
hsa-mir-24-2	chr19	13947101	13947173	-	13947174	13957173	13949805	13949826	NRSF	-	782	-	2.770000
hsa-mir-24-2	chr19	13947101	13947173	-	13947174	13957173	13949844	13949856	AREB6	-	894	+	1.790000
hsa-mir-24-2	chr19	13947101	13947173	-	13947174	13957173	13949844	13949856	LMO2COM	-	941	-	1.890000
hsa-mir-24-2	chr19	13947101	13947173	-	13947174	13957173	13949845	13949855	MYOD	-	967	+	1.700000
hsa-mir-24-2	chr19	13947101	13947173	-	13947174	13957173	13949870	13949890	ARNT	NM_178426	796	+	1.790000
hsa-mir-24-2	chr19	13947101	13947173	-	13947174	13957173	13949874	13949886	LMO2COM	-	927	-	1.680000
hsa-mir-24-2	chr19	13947101	13947173	-	13947174	13957173	13949971	13949980	ZIC1	NM_003412	926	-	1.770000
hsa-mir-24-2	chr19	13947101	13947173	-	13947174	13957173	13949971	13949980	ZIC2	NM_007129	909	-	1.910000
hsa-mir-24-2	chr19	13947101	13947173	-	13947174	13957173	13949971	13949980	ZIC3	NM_003413	932	-	1.870000
hsa-mir-24-2	chr19	13947101	13947173	-	13947174	13957173	13950248	13950265	RFX1	NM_002918	831	+	1.690000
hsa-mir-24-2	chr19	13947101	13947173	-	13947174	13957173	13950591	13950603	LMO2COM	-	943	-	1.920000
hsa-mir-24-2	chr19	13947101	13947173	-	13947174	13957173	13950634	13950645	CP2	-	966	-	3.060000
hsa-mir-24-2	chr19	13947101	13947173	-	13947174	13957173	13950689	13950704	E47	-	917	+	2.450000
hsa-mir-24-2	chr19	13947101	13947173	-	13947174	13957173	13950690	13950702	MYOD	-	892	+	1.660000
hsa-mir-24-2	chr19	13947101	13947173	-	13947174	13957173	13950690	13950702	AREB6	-	908	-	2.020000
hsa-mir-24-2	chr19	13947101	13947173	-	13947174	13957173	13950725	13950732	AP2REP	-	1000	-	2.230000
hsa-mir-24-2	chr19	13947101	13947173	-	13947174	13957173	13950744	13950757	OCT1	-	911	+	2.370000
hsa-mir-24-2	chr19	13947101	13947173	-	13947174	13957173	13950747	13950754	EN1	NM_001426	988	+	2.000000
hsa-mir-24-2	chr19	13947101	13947173	-	13947174	13957173	13950868	13950876	E2F	-	939	-	2.570000
hsa-mir-24-2	chr19	13947101	13947173	-	13947174	13957173	13950869	13950887	IRF7	NM_004031	816	+	1.780000
hsa-mir-24-2	chr19	13947101	13947173	-	13947174	13957173	13951262	13951278	ARNT	NM_178426	861	+	1.920000
hsa-mir-24-2	chr19	13947101	13947173	-	13947174	13957173	13951292	13951310	AP4	-	825	+	1.720000
hsa-mir-24-2	chr19	13947101	13947173	-	13947174	13957173	13952374	13952402	PAX5	NM_016734	786	+	1.850000
hsa-mir-24-2	chr19	13947101	13947173	-	13947174	13957173	13952381	13952400	PAX2	NM_000278	808	-	2.390000
hsa-mir-24-2	chr19	13947101	13947173	-	13947174	13957173	13952385	13952408	PPARG	NM_138712	715	-	2.110000
hsa-mir-24-2	chr19	13947101	13947173	-	13947174	13957173	13953939	13953952	CHOP	-	862	-	2.240000
hsa-mir-24-2	chr19	13947101	13947173	-	13947174	13957173	13953942	13953958	E47	-	920	-	2.250000
hsa-mir-24-2	chr19	13947101	13947173	-	13947174	13957173	13953944	13953956	AREB6	-	888	+	1.700000
hsa-mir-24-2	chr19	13947101	13947173	-	13947174	13957173	13953944	13953956	LMO2COM	-	938	-	1.850000
hsa-mir-24-2	chr19	13947101	13947173	-	13947174	13957173	13955030	13955050	ARNT	NM_178426	798	-	1.820000
hsa-mir-24-2	chr19	13947101	13947173	-	13947174	13957173	13955030	13955050	MYCMAX	-	840	+	2.250000
hsa-mir-24-2	chr19	13947101	13947173	-	13947174	13957173	13955033	13955047	MAX	NM_197957	866	+	2.020000
hsa-mir-24-2	chr19	13947101	13947173	-	13947174	13957173	13955034	13955054	PPARA	NM_005036	796	-	2.630000
hsa-mir-24-2	chr19	13947101	13947173	-	13947174	13957173	13955035	13955045	USF	-	915	+	1.870000
hsa-mir-24-2	chr19	13947101	13947173	-	13947174	13957173	13955036	13955056	P53	-	749	-	2.820000
hsa-mir-24-2	chr19	13947101	13947173	-	13947174	13957173	13955045	13955056	CP2	-	895	-	1.830000
hsa-mir-24-2	chr19	13947101	13947173	-	13947174	13957173	13955183	13955199	TAL1ALPHAE47	-	912	+	2.420000
hsa-mir-24-2	chr19	13947101	13947173	-	13947174	13957173	13955183	13955199	TAL1BETAITF2	-	923	+	2.850000
hsa-mir-24-2	chr19	13947101	13947173	-	13947174	13957173	13955298	13955321	PPARG	NM_138712	701	-	1.830000
hsa-mir-24-2	chr19	13947101	13947173	-	13947174	13957173	13955300	13955318	MIF1	-	788	-	1.890000
hsa-mir-24-2	chr19	13947101	13947173	-	13947174	13957173	13955307	13955323	E47	-	884	-	1.680000
hsa-mir-24-2	chr19	13947101	13947173	-	13947174	13957173	13955309	13955321	LMO2COM	-	954	-	2.080000
hsa-mir-24-2	chr19	13947101	13947173	-	13947174	13957173	13955309	13955321	AREB6	-	894	+	1.790000
hsa-mir-24-2	chr19	13947101	13947173	-	13947174	13957173	13955329	13955342	IK3	-	885	+	2.160000
hsa-mir-24-2	chr19	13947101	13947173	-	13947174	13957173	13955342	13955366	COMP1	-	792	+	1.640000
hsa-mir-24-2	chr19	13947101	13947173	-	13947174	13957173	13955423	13955442	ER	-	811	-	2.060000
hsa-mir-24-2	chr19	13947101	13947173	-	13947174	13957173	13956198	13956209	FOXO4	NM_005938	948	+	2.110000
hsa-mir-26a-1	chr3	38010895	38010971	+	38000895	38010894	38004193	38004204	CP2	-	915	-	2.180000
hsa-mir-26a-1	chr3	38010895	38010971	+	38000895	38010894	38007128	38007146	FOXJ2	NM_018416	915	-	1.950000
hsa-mir-26a-1	chr3	38010895	38010971	+	38000895	38010894	38007133	38007149	FREAC3	-	834	-	2.020000
hsa-mir-26a-1	chr3	38010895	38010971	+	38000895	38010894	38007136	38007153	HNF1	-	827	-	2.090000
hsa-mir-26a-1	chr3	38010895	38010971	+	38000895	38010894	38007203	38007227	GFI1	NM_001127216	810	-	1.750000
hsa-mir-26a-1	chr3	38010895	38010971	+	38000895	38010894	38007411	38007427	ARP1	-	840	-	2.470000
hsa-mir-26a-1	chr3	38010895	38010971	+	38000895	38010894	38009972	38009983	SREBP1	-	879	+	2.000000
hsa-mir-26a-1	chr3	38010895	38010971	+	38000895	38010894	38010160	38010184	COMP1	-	810	+	2.060000
hsa-mir-26a-1	chr3	38010895	38010971	+	38000895	38010894	38010206	38010220	SRF	NM_003131	828	+	1.730000
hsa-mir-26a-1	chr3	38010895	38010971	+	38000895	38010894	38010466	38010477	BACH2	NM_021813	924	+	2.530000
hsa-mir-26b	chr2	219267369	219267445	+	219257369	219267368	219258121	219258145	BRACH	-	739	+	2.690000
hsa-mir-26b	chr2	219267369	219267445	+	219257369	219267368	219258143	219258157	ATF	-	837	+	1.650000
hsa-mir-26b	chr2	219267369	219267445	+	219257369	219267368	219261279	219261291	E4BP4	-	834	-	1.670000
hsa-mir-26b	chr2	219267369	219267445	+	219257369	219267368	219261288	219261298	SOX5	NM_152989	932	-	1.730000
hsa-mir-26b	chr2	219267369	219267445	+	219257369	219267368	219261307	219261320	IRF1	NM_002198	827	-	1.780000
hsa-mir-26b	chr2	219267369	219267445	+	219257369	219267368	219265104	219265114	NKX22	-	888	+	1.730000
hsa-mir-26b	chr2	219267369	219267445	+	219257369	219267368	219265136	219265158	HEN1	-	800	-	1.870000
hsa-mir-26b	chr2	219267369	219267445	+	219257369	219267368	219265240	219265253	CEBP	-	936	-	2.390000
hsa-mir-26b	chr2	219267369	219267445	+	219257369	219267368	219265555	219265577	TCF11MAFG	-	763	+	1.800000
hsa-mir-26b	chr2	219267369	219267445	+	219257369	219267368	219265563	219265580	LUN1	-	737	+	2.050000
hsa-mir-26b	chr2	219267369	219267445	+	219257369	219267368	219265618	219265638	YY1	NM_003403	790	+	1.930000
hsa-mir-26b	chr2	219267369	219267445	+	219257369	219267368	219265643	219265653	NFKAPPAB	-	914	+	1.730000
hsa-mir-26b	chr2	219267369	219267445	+	219257369	219267368	219265785	219265807	MEF2	-	765	+	2.000000
hsa-mir-26b	chr2	219267369	219267445	+	219257369	219267368	219266882	219266906	HTF	-	805	-	2.370000
hsa-mir-26b	chr2	219267369	219267445	+	219257369	219267368	219266927	219266940	ZID	-	872	+	1.960000
hsa-mir-26b	chr2	219267369	219267445	+	219257369	219267368	219266948	219266961	AP1	-	896	+	2.040000
hsa-mir-26b	chr2	219267369	219267445	+	219257369	219267368	219267102	219267123	PPARG	NM_138712	751	-	1.800000
hsa-mir-26b	chr2	219267369	219267445	+	219257369	219267368	219267284	219267293	EVI1	-	868	-	1.690000
hsa-mir-26b	chr2	219267369	219267445	+	219257369	219267368	219267290	219267296	AML1	-	1000	+	1.680000
hsa-mir-26b	chr2	219267369	219267445	+	219257369	219267368	219267291	219267308	HNF1	-	811	-	1.770000
hsa-mir-27a	chr19	13947254	13947331	-	13947332	13957331	13949805	13949826	NRSF	-	782	-	2.770000
hsa-mir-27a	chr19	13947254	13947331	-	13947332	13957331	13949844	13949856	AREB6	-	894	+	1.790000
hsa-mir-27a	chr19	13947254	13947331	-	13947332	13957331	13949844	13949856	LMO2COM	-	941	-	1.890000
hsa-mir-27a	chr19	13947254	13947331	-	13947332	13957331	13949845	13949855	MYOD	-	967	+	1.700000
hsa-mir-27a	chr19	13947254	13947331	-	13947332	13957331	13949870	13949890	ARNT	NM_178426	796	+	1.790000
hsa-mir-27a	chr19	13947254	13947331	-	13947332	13957331	13949874	13949886	LMO2COM	-	927	-	1.680000
hsa-mir-27a	chr19	13947254	13947331	-	13947332	13957331	13949971	13949980	ZIC1	NM_003412	926	-	1.770000
hsa-mir-27a	chr19	13947254	13947331	-	13947332	13957331	13949971	13949980	ZIC2	NM_007129	909	-	1.910000
hsa-mir-27a	chr19	13947254	13947331	-	13947332	13957331	13949971	13949980	ZIC3	NM_003413	932	-	1.870000
hsa-mir-27a	chr19	13947254	13947331	-	13947332	13957331	13950248	13950265	RFX1	NM_002918	831	+	1.690000
hsa-mir-27a	chr19	13947254	13947331	-	13947332	13957331	13950591	13950603	LMO2COM	-	943	-	1.920000
hsa-mir-27a	chr19	13947254	13947331	-	13947332	13957331	13950634	13950645	CP2	-	966	-	3.060000
hsa-mir-27a	chr19	13947254	13947331	-	13947332	13957331	13950689	13950704	E47	-	917	+	2.450000
hsa-mir-27a	chr19	13947254	13947331	-	13947332	13957331	13950690	13950702	MYOD	-	892	+	1.660000
hsa-mir-27a	chr19	13947254	13947331	-	13947332	13957331	13950690	13950702	AREB6	-	908	-	2.020000
hsa-mir-27a	chr19	13947254	13947331	-	13947332	13957331	13950725	13950732	AP2REP	-	1000	-	2.230000
hsa-mir-27a	chr19	13947254	13947331	-	13947332	13957331	13950744	13950757	OCT1	-	911	+	2.370000
hsa-mir-27a	chr19	13947254	13947331	-	13947332	13957331	13950747	13950754	EN1	NM_001426	988	+	2.000000
hsa-mir-27a	chr19	13947254	13947331	-	13947332	13957331	13950868	13950876	E2F	-	939	-	2.570000
hsa-mir-27a	chr19	13947254	13947331	-	13947332	13957331	13950869	13950887	IRF7	NM_004031	816	+	1.780000
hsa-mir-27a	chr19	13947254	13947331	-	13947332	13957331	13951262	13951278	ARNT	NM_178426	861	+	1.920000
hsa-mir-27a	chr19	13947254	13947331	-	13947332	13957331	13951292	13951310	AP4	-	825	+	1.720000
hsa-mir-27a	chr19	13947254	13947331	-	13947332	13957331	13952374	13952402	PAX5	NM_016734	786	+	1.850000
hsa-mir-27a	chr19	13947254	13947331	-	13947332	13957331	13952381	13952400	PAX2	NM_000278	808	-	2.390000
hsa-mir-27a	chr19	13947254	13947331	-	13947332	13957331	13952385	13952408	PPARG	NM_138712	715	-	2.110000
hsa-mir-27a	chr19	13947254	13947331	-	13947332	13957331	13953939	13953952	CHOP	-	862	-	2.240000
hsa-mir-27a	chr19	13947254	13947331	-	13947332	13957331	13953942	13953958	E47	-	920	-	2.250000
hsa-mir-27a	chr19	13947254	13947331	-	13947332	13957331	13953944	13953956	AREB6	-	888	+	1.700000
hsa-mir-27a	chr19	13947254	13947331	-	13947332	13957331	13953944	13953956	LMO2COM	-	938	-	1.850000
hsa-mir-27a	chr19	13947254	13947331	-	13947332	13957331	13955030	13955050	ARNT	NM_178426	798	-	1.820000
hsa-mir-27a	chr19	13947254	13947331	-	13947332	13957331	13955030	13955050	MYCMAX	-	840	+	2.250000
hsa-mir-27a	chr19	13947254	13947331	-	13947332	13957331	13955033	13955047	MAX	NM_197957	866	+	2.020000
hsa-mir-27a	chr19	13947254	13947331	-	13947332	13957331	13955034	13955054	PPARA	NM_005036	796	-	2.630000
hsa-mir-27a	chr19	13947254	13947331	-	13947332	13957331	13955035	13955045	USF	-	915	+	1.870000
hsa-mir-27a	chr19	13947254	13947331	-	13947332	13957331	13955036	13955056	P53	-	749	-	2.820000
hsa-mir-27a	chr19	13947254	13947331	-	13947332	13957331	13955045	13955056	CP2	-	895	-	1.830000
hsa-mir-27a	chr19	13947254	13947331	-	13947332	13957331	13955183	13955199	TAL1ALPHAE47	-	912	+	2.420000
hsa-mir-27a	chr19	13947254	13947331	-	13947332	13957331	13955183	13955199	TAL1BETAITF2	-	923	+	2.850000
hsa-mir-27a	chr19	13947254	13947331	-	13947332	13957331	13955298	13955321	PPARG	NM_138712	701	-	1.830000
hsa-mir-27a	chr19	13947254	13947331	-	13947332	13957331	13955300	13955318	MIF1	-	788	-	1.890000
hsa-mir-27a	chr19	13947254	13947331	-	13947332	13957331	13955307	13955323	E47	-	884	-	1.680000
hsa-mir-27a	chr19	13947254	13947331	-	13947332	13957331	13955309	13955321	LMO2COM	-	954	-	2.080000
hsa-mir-27a	chr19	13947254	13947331	-	13947332	13957331	13955309	13955321	AREB6	-	894	+	1.790000
hsa-mir-27a	chr19	13947254	13947331	-	13947332	13957331	13955329	13955342	IK3	-	885	+	2.160000
hsa-mir-27a	chr19	13947254	13947331	-	13947332	13957331	13955342	13955366	COMP1	-	792	+	1.640000
hsa-mir-27a	chr19	13947254	13947331	-	13947332	13957331	13955423	13955442	ER	-	811	-	2.060000
hsa-mir-27a	chr19	13947254	13947331	-	13947332	13957331	13956198	13956209	FOXO4	NM_005938	948	+	2.110000
hsa-mir-27b	chr9	97847727	97847823	+	97837727	97847726	97842959	97842969	P53	-	955	-	1.780000
hsa-mir-27b	chr9	97847727	97847823	+	97837727	97847726	97842959	97842970	EVI1	-	876	+	2.060000
hsa-mir-27b	chr9	97847727	97847823	+	97837727	97847726	97843033	97843047	FOXO3	NM_001455	839	+	1.660000
hsa-mir-27b	chr9	97847727	97847823	+	97837727	97847726	97843033	97843047	FOXO4	NM_005938	863	+	2.230000
hsa-mir-27b	chr9	97847727	97847823	+	97837727	97847726	97843033	97843049	FREAC2	-	835	-	1.870000
hsa-mir-27b	chr9	97847727	97847823	+	97837727	97847726	97843033	97843049	FREAC7	-	905	-	2.360000
hsa-mir-27b	chr9	97847727	97847823	+	97837727	97847726	97843035	97843045	FOXO1	NM_002015	985	-	2.050000
hsa-mir-27b	chr9	97847727	97847823	+	97837727	97847726	97843040	97843050	POU3F2	NM_005604	943	+	3.020000
hsa-mir-27b	chr9	97847727	97847823	+	97837727	97847726	97843094	97843106	RP58	-	882	+	1.690000
hsa-mir-27b	chr9	97847727	97847823	+	97837727	97847726	97843108	97843124	FREAC2	-	857	+	2.250000
hsa-mir-27b	chr9	97847727	97847823	+	97837727	97847726	97843110	97843124	FOXO1	NM_002015	907	-	3.230000
hsa-mir-27b	chr9	97847727	97847823	+	97837727	97847726	97843110	97843124	FOXO3	NM_001455	863	-	2.060000
hsa-mir-27b	chr9	97847727	97847823	+	97837727	97847726	97843110	97843124	FOXO4	NM_005938	859	-	2.160000
hsa-mir-27b	chr9	97847727	97847823	+	97837727	97847726	97843117	97843126	EVI1	-	1000	+	3.760000
hsa-mir-27b	chr9	97847727	97847823	+	97837727	97847726	97843154	97843176	MEF2	-	823	+	2.120000
hsa-mir-27b	chr9	97847727	97847823	+	97837727	97847726	97843158	97843174	FREAC3	-	820	+	1.760000
hsa-mir-27b	chr9	97847727	97847823	+	97837727	97847726	97843161	97843179	FOXJ2	NM_018416	922	+	2.060000
hsa-mir-27b	chr9	97847727	97847823	+	97837727	97847726	97843162	97843178	FREAC7	-	919	+	2.590000
hsa-mir-27b	chr9	97847727	97847823	+	97837727	97847726	97843164	97843177	HFH3	-	956	-	2.400000
hsa-mir-27b	chr9	97847727	97847823	+	97837727	97847726	97843165	97843177	HFH1	-	887	-	1.900000
hsa-mir-27b	chr9	97847727	97847823	+	97837727	97847726	97843185	97843201	FREAC3	-	818	-	1.720000
hsa-mir-27b	chr9	97847727	97847823	+	97837727	97847726	97843198	97843216	CEBP	-	819	+	1.770000
hsa-mir-27b	chr9	97847727	97847823	+	97837727	97847726	97843231	97843241	GATA1	NM_002049	976	-	2.290000
hsa-mir-27b	chr9	97847727	97847823	+	97837727	97847726	97843231	97843241	GATA2	NM_001145662	970	-	2.200000
hsa-mir-27b	chr9	97847727	97847823	+	97837727	97847726	97843274	97843287	RORA1	-	881	-	1.710000
hsa-mir-27b	chr9	97847727	97847823	+	97837727	97847726	97843545	97843567	TCF11MAFG	-	772	+	1.980000
hsa-mir-27b	chr9	97847727	97847823	+	97837727	97847726	97843547	97843562	BACH1	NM_206866	864	-	2.620000
hsa-mir-27b	chr9	97847727	97847823	+	97837727	97847726	97843550	97843561	NFE2	NM_006163	921	-	2.490000
hsa-mir-28	chr3	188406569	188406654	+	188396569	188406568	188397252	188397268	TAL1BETAE47	-	857	+	1.870000
hsa-mir-28	chr3	188406569	188406654	+	188396569	188406568	188397254	188397266	MYOD	-	927	+	2.230000
hsa-mir-28	chr3	188406569	188406654	+	188396569	188406568	188397254	188397266	AREB6	-	925	-	1.910000
hsa-mir-28	chr3	188406569	188406654	+	188396569	188406568	188397448	188397463	TATA	-	914	-	2.260000
hsa-mir-28	chr3	188406569	188406654	+	188396569	188406568	188397626	188397656	HOX13	-	721	+	1.740000
hsa-mir-28	chr3	188406569	188406654	+	188396569	188406568	188397666	188397684	RFX1	NM_002918	888	-	2.780000
hsa-mir-28	chr3	188406569	188406654	+	188396569	188406568	188397709	188397732	PPARG	NM_138712	719	-	2.190000
hsa-mir-28	chr3	188406569	188406654	+	188396569	188406568	188397900	188397929	MYOGNF1	-	794	+	2.550000
hsa-mir-28	chr3	188406569	188406654	+	188396569	188406568	188397910	188397928	NF1	NM_001042492	883	+	1.670000
hsa-mir-28	chr3	188406569	188406654	+	188396569	188406568	188397925	188397943	RFX1	NM_002918	868	-	2.440000
hsa-mir-28	chr3	188406569	188406654	+	188396569	188406568	188397957	188397979	HEN1	-	773	-	1.780000
hsa-mir-28	chr3	188406569	188406654	+	188396569	188406568	188397958	188397981	PPARG	NM_138712	714	-	2.090000
hsa-mir-28	chr3	188406569	188406654	+	188396569	188406568	188397968	188397979	CP2	-	904	-	1.990000
hsa-mir-28	chr3	188406569	188406654	+	188396569	188406568	188398111	188398124	PAX3	NM_181459	840	-	2.410000
hsa-mir-28	chr3	188406569	188406654	+	188396569	188406568	188398120	188398126	AML1	-	1000	-	1.680000
hsa-mir-28	chr3	188406569	188406654	+	188396569	188406568	188398177	188398187	AP4	-	963	+	1.870000
hsa-mir-28	chr3	188406569	188406654	+	188396569	188406568	188398263	188398276	AREB6	-	930	-	2.300000
hsa-mir-28	chr3	188406569	188406654	+	188396569	188406568	188400031	188400044	IRF2	NM_002199	830	-	1.930000
hsa-mir-28	chr3	188406569	188406654	+	188396569	188406568	188400034	188400055	NRSF	-	788	-	2.880000
hsa-mir-28	chr3	188406569	188406654	+	188396569	188406568	188400044	188400055	CP2	-	890	-	1.750000
hsa-mir-28	chr3	188406569	188406654	+	188396569	188406568	188400049	188400073	BRACH	-	700	-	1.840000
hsa-mir-28	chr3	188406569	188406654	+	188396569	188406568	188400051	188400067	E47	-	891	-	1.790000
hsa-mir-28	chr3	188406569	188406654	+	188396569	188406568	188400052	188400064	RP58	-	888	+	1.790000
hsa-mir-28	chr3	188406569	188406654	+	188396569	188406568	188400053	188400065	AREB6	-	896	+	1.820000
hsa-mir-28	chr3	188406569	188406654	+	188396569	188406568	188400158	188400176	CEBP	-	832	+	2.050000
hsa-mir-28	chr3	188406569	188406654	+	188396569	188406568	188400248	188400276	PAX5	NM_016734	780	+	1.730000
hsa-mir-28	chr3	188406569	188406654	+	188396569	188406568	188400269	188400287	CEBP	-	814	-	1.660000
hsa-mir-28	chr3	188406569	188406654	+	188396569	188406568	188400279	188400289	CDPCR3HD	-	910	-	2.110000
hsa-mir-28	chr3	188406569	188406654	+	188396569	188406568	188400281	188400295	MYCMAX	-	835	-	2.120000
hsa-mir-28	chr3	188406569	188406654	+	188396569	188406568	188400310	188400331	NRSF	-	726	+	1.790000
hsa-mir-28	chr3	188406569	188406654	+	188396569	188406568	188400323	188400341	CEBP	-	826	+	1.920000
hsa-mir-28	chr3	188406569	188406654	+	188396569	188406568	188400395	188400404	ZIC1	NM_003412	926	-	1.770000
hsa-mir-28	chr3	188406569	188406654	+	188396569	188406568	188400483	188400497	FAC1	-	869	-	2.210000
hsa-mir-28	chr3	188406569	188406654	+	188396569	188406568	188401324	188401343	AHRARNT	-	800	-	1.920000
hsa-mir-28	chr3	188406569	188406654	+	188396569	188406568	188401774	188401782	MZF1	NM_003422	1000	+	2.040000
hsa-mir-28	chr3	188406569	188406654	+	188396569	188406568	188403120	188403130	NKX22	-	889	-	1.750000
hsa-mir-29a	chr7	130561506	130561569	-	130561570	130571569	130561583	130561599	FREAC2	-	903	+	3.050000
hsa-mir-29a	chr7	130561506	130561569	-	130561570	130571569	130561583	130561599	FREAC3	-	850	+	2.310000
hsa-mir-29a	chr7	130561506	130561569	-	130561570	130571569	130561585	130561600	HNF3B	-	896	-	2.040000
hsa-mir-29a	chr7	130561506	130561569	-	130561570	130571569	130561585	130561599	FOXO4	NM_005938	913	-	3.100000
hsa-mir-29a	chr7	130561506	130561569	-	130561570	130571569	130561585	130561599	FOXO3	NM_001455	952	-	3.540000
hsa-mir-29a	chr7	130561506	130561569	-	130561570	130571569	130561585	130561599	FOXO1	NM_002015	963	-	4.220000
hsa-mir-29a	chr7	130561506	130561569	-	130561570	130571569	130561585	130561598	HFH3	-	915	-	1.760000
hsa-mir-29a	chr7	130561506	130561569	-	130561570	130571569	130561586	130561598	HFH1	-	880	-	1.790000
hsa-mir-29a	chr7	130561506	130561569	-	130561570	130571569	130561771	130561787	S8	-	916	+	2.500000
hsa-mir-29a	chr7	130561506	130561569	-	130561570	130571569	130561777	130561785	NKX25	-	1000	-	3.060000
hsa-mir-29a	chr7	130561506	130561569	-	130561570	130571569	130561783	130561793	GATA1	NM_002049	941	-	1.670000
hsa-mir-29a	chr7	130561506	130561569	-	130561570	130571569	130562268	130562281	NKX61	-	848	+	1.820000
hsa-mir-29a	chr7	130561506	130561569	-	130561570	130571569	130562452	130562470	MIF1	-	784	-	1.820000
hsa-mir-29a	chr7	130561506	130561569	-	130561570	130571569	130562459	130562475	E47	-	903	-	1.980000
hsa-mir-29a	chr7	130561506	130561569	-	130561570	130571569	130562461	130562473	AREB6	-	917	+	2.160000
hsa-mir-29a	chr7	130561506	130561569	-	130561570	130571569	130564038	130564053	PBX1	NM_002585	852	+	2.460000
hsa-mir-29a	chr7	130561506	130561569	-	130561570	130571569	130564042	130564052	CDPCR1	-	894	-	2.740000
hsa-mir-29a	chr7	130561506	130561569	-	130561570	130571569	130567132	130567146	CEBP	-	910	+	2.090000
hsa-mir-29a	chr7	130561506	130561569	-	130561570	130571569	130567134	130567144	HLF	NM_002126	895	+	2.030000
hsa-mir-29a	chr7	130561506	130561569	-	130561570	130571569	130567988	130568010	MEF2	-	796	-	1.690000
hsa-mir-29a	chr7	130561506	130561569	-	130561570	130571569	130569832	130569847	STAT5A	NM_003152	868	+	1.680000
hsa-mir-29a	chr7	130561506	130561569	-	130561570	130571569	130569832	130569847	STAT5B	NM_012448	864	-	1.820000
hsa-mir-29a	chr7	130561506	130561569	-	130561570	130571569	130570039	130570053	COUP	-	867	+	1.880000
hsa-mir-29a	chr7	130561506	130561569	-	130561570	130571569	130570053	130570069	MEF2	-	787	+	2.010000
hsa-mir-29a	chr7	130561506	130561569	-	130561570	130571569	130570070	130570079	LYF1	-	983	-	2.380000
hsa-mir-29a	chr7	130561506	130561569	-	130561570	130571569	130570107	130570126	ER	-	810	-	2.040000
hsa-mir-29a	chr7	130561506	130561569	-	130561570	130571569	130570115	130570128	CHOP	-	872	+	2.450000
hsa-mir-29a	chr7	130561506	130561569	-	130561570	130571569	130570121	130570139	GCNF	-	821	-	2.690000
hsa-mir-29a	chr7	130561506	130561569	-	130561570	130571569	130570175	130570188	RORA2	-	885	-	2.190000
hsa-mir-29a	chr7	130561506	130561569	-	130561570	130571569	130570214	130570236	MEF2	-	935	-	3.890000
hsa-mir-29a	chr7	130561506	130561569	-	130561570	130571569	130570216	130570232	RSRFC4	-	867	+	2.480000
hsa-mir-29a	chr7	130561506	130561569	-	130561570	130571569	130570779	130570790	TGIF	-	897	+	1.710000
hsa-mir-29a	chr7	130561506	130561569	-	130561570	130571569	130571077	130571099	HEN1	-	823	+	2.240000
hsa-mir-29a	chr7	130561506	130561569	-	130561570	130571569	130571109	130571119	GATA1	NM_002049	923	-	2.350000
hsa-mir-29a	chr7	130561506	130561569	-	130561570	130571569	130571141	130571155	ATF	-	862	+	2.060000
hsa-mir-29a	chr7	130561506	130561569	-	130561570	130571569	130571144	130571152	CREBP1CJUN	-	912	+	1.770000
hsa-mir-29a	chr7	130561506	130561569	-	130561570	130571569	130571144	130571152	CREB	-	929	+	1.980000
hsa-mir-29a	chr7	130561506	130561569	-	130561570	130571569	130571155	130571169	P300	-	892	+	2.330000
hsa-mir-29a	chr7	130561506	130561569	-	130561570	130571569	130571160	130571173	AP1	-	945	+	2.850000
hsa-mir-29a	chr7	130561506	130561569	-	130561570	130571569	130571162	130571173	NFE2	NM_006163	878	-	1.780000
hsa-mir-29a	chr7	130561506	130561569	-	130561570	130571569	130571176	130571185	EVI1	-	901	+	2.210000
hsa-mir-29a	chr7	130561506	130561569	-	130561570	130571569	130571203	130571221	RFX1	NM_002918	870	+	2.470000
hsa-mir-29a	chr7	130561506	130561569	-	130561570	130571569	130571247	130571257	GATA2	NM_001145662	952	+	1.850000
hsa-mir-29a	chr7	130561506	130561569	-	130561570	130571569	130571247	130571257	GATA1	NM_002049	992	+	2.580000
hsa-mir-29a	chr7	130561506	130561569	-	130561570	130571569	130571253	130571267	NFKB	-	840	-	1.720000
hsa-mir-29a	chr7	130561506	130561569	-	130561570	130571569	130571274	130571288	MEIS1AHOXA9	-	809	-	1.930000
hsa-mir-29a	chr7	130561506	130561569	-	130561570	130571569	130571274	130571288	MEIS1BHOXA9	-	814	-	1.720000
hsa-mir-29a	chr7	130561506	130561569	-	130561570	130571569	130571282	130571295	OCT1	-	888	+	1.920000
hsa-mir-29a	chr7	130561506	130561569	-	130561570	130571569	130571402	130571412	LHX3	NM_178138	899	+	1.650000
hsa-mir-29b-1	chr7	130562218	130562298	-	130562299	130572298	130562452	130562470	MIF1	-	784	-	1.820000
hsa-mir-29b-1	chr7	130562218	130562298	-	130562299	130572298	130562459	130562475	E47	-	903	-	1.980000
hsa-mir-29b-1	chr7	130562218	130562298	-	130562299	130572298	130562461	130562473	AREB6	-	917	+	2.160000
hsa-mir-29b-1	chr7	130562218	130562298	-	130562299	130572298	130564038	130564053	PBX1	NM_002585	852	+	2.460000
hsa-mir-29b-1	chr7	130562218	130562298	-	130562299	130572298	130564042	130564052	CDPCR1	-	894	-	2.740000
hsa-mir-29b-1	chr7	130562218	130562298	-	130562299	130572298	130567132	130567146	CEBP	-	910	+	2.090000
hsa-mir-29b-1	chr7	130562218	130562298	-	130562299	130572298	130567134	130567144	HLF	NM_002126	895	+	2.030000
hsa-mir-29b-1	chr7	130562218	130562298	-	130562299	130572298	130567988	130568010	MEF2	-	796	-	1.690000
hsa-mir-29b-1	chr7	130562218	130562298	-	130562299	130572298	130569832	130569847	STAT5A	NM_003152	868	+	1.680000
hsa-mir-29b-1	chr7	130562218	130562298	-	130562299	130572298	130569832	130569847	STAT5B	NM_012448	864	-	1.820000
hsa-mir-29b-1	chr7	130562218	130562298	-	130562299	130572298	130570039	130570053	COUP	-	867	+	1.880000
hsa-mir-29b-1	chr7	130562218	130562298	-	130562299	130572298	130570053	130570069	MEF2	-	787	+	2.010000
hsa-mir-29b-1	chr7	130562218	130562298	-	130562299	130572298	130570070	130570079	LYF1	-	983	-	2.380000
hsa-mir-29b-1	chr7	130562218	130562298	-	130562299	130572298	130570107	130570126	ER	-	810	-	2.040000
hsa-mir-29b-1	chr7	130562218	130562298	-	130562299	130572298	130570115	130570128	CHOP	-	872	+	2.450000
hsa-mir-29b-1	chr7	130562218	130562298	-	130562299	130572298	130570121	130570139	GCNF	-	821	-	2.690000
hsa-mir-29b-1	chr7	130562218	130562298	-	130562299	130572298	130570175	130570188	RORA2	-	885	-	2.190000
hsa-mir-29b-1	chr7	130562218	130562298	-	130562299	130572298	130570214	130570236	MEF2	-	935	-	3.890000
hsa-mir-29b-1	chr7	130562218	130562298	-	130562299	130572298	130570216	130570232	RSRFC4	-	867	+	2.480000
hsa-mir-29b-1	chr7	130562218	130562298	-	130562299	130572298	130570779	130570790	TGIF	-	897	+	1.710000
hsa-mir-29b-1	chr7	130562218	130562298	-	130562299	130572298	130571077	130571099	HEN1	-	823	+	2.240000
hsa-mir-29b-1	chr7	130562218	130562298	-	130562299	130572298	130571109	130571119	GATA1	NM_002049	923	-	2.350000
hsa-mir-29b-1	chr7	130562218	130562298	-	130562299	130572298	130571141	130571155	ATF	-	862	+	2.060000
hsa-mir-29b-1	chr7	130562218	130562298	-	130562299	130572298	130571144	130571152	CREBP1CJUN	-	912	+	1.770000
hsa-mir-29b-1	chr7	130562218	130562298	-	130562299	130572298	130571144	130571152	CREB	-	929	+	1.980000
hsa-mir-29b-1	chr7	130562218	130562298	-	130562299	130572298	130571155	130571169	P300	-	892	+	2.330000
hsa-mir-29b-1	chr7	130562218	130562298	-	130562299	130572298	130571160	130571173	AP1	-	945	+	2.850000
hsa-mir-29b-1	chr7	130562218	130562298	-	130562299	130572298	130571162	130571173	NFE2	NM_006163	878	-	1.780000
hsa-mir-29b-1	chr7	130562218	130562298	-	130562299	130572298	130571176	130571185	EVI1	-	901	+	2.210000
hsa-mir-29b-1	chr7	130562218	130562298	-	130562299	130572298	130571203	130571221	RFX1	NM_002918	870	+	2.470000
hsa-mir-29b-1	chr7	130562218	130562298	-	130562299	130572298	130571247	130571257	GATA2	NM_001145662	952	+	1.850000
hsa-mir-29b-1	chr7	130562218	130562298	-	130562299	130572298	130571247	130571257	GATA1	NM_002049	992	+	2.580000
hsa-mir-29b-1	chr7	130562218	130562298	-	130562299	130572298	130571253	130571267	NFKB	-	840	-	1.720000
hsa-mir-29b-1	chr7	130562218	130562298	-	130562299	130572298	130571274	130571288	MEIS1AHOXA9	-	809	-	1.930000
hsa-mir-29b-1	chr7	130562218	130562298	-	130562299	130572298	130571274	130571288	MEIS1BHOXA9	-	814	-	1.720000
hsa-mir-29b-1	chr7	130562218	130562298	-	130562299	130572298	130571282	130571295	OCT1	-	888	+	1.920000
hsa-mir-29b-1	chr7	130562218	130562298	-	130562299	130572298	130571402	130571412	LHX3	NM_178138	899	+	1.650000
hsa-mir-29b-2	chr1	207975788	207975868	-	207975869	207985868	207984226	207984246	YY1	NM_003403	806	-	2.210000
hsa-mir-29b-2	chr1	207975788	207975868	-	207975869	207985868	207984317	207984335	CMYB	-	836	-	2.320000
hsa-mir-29b-2	chr1	207975788	207975868	-	207975869	207985868	207984447	207984466	SEF1	-	735	-	1.740000
hsa-mir-29b-2	chr1	207975788	207975868	-	207975869	207985868	207984454	207984471	YY1	NM_003403	899	+	2.280000
hsa-mir-29b-2	chr1	207975788	207975868	-	207975869	207985868	207984580	207984598	CEBP	-	820	+	1.790000
hsa-mir-29b-2	chr1	207975788	207975868	-	207975869	207985868	207984707	207984730	PPARG	NM_138712	711	-	2.030000
hsa-mir-29b-2	chr1	207975788	207975868	-	207975869	207985868	207984903	207984918	HNF3B	-	878	+	1.720000
hsa-mir-29b-2	chr1	207975788	207975868	-	207975869	207985868	207984978	207984989	GATA	-	910	+	1.940000
hsa-mir-29b-2	chr1	207975788	207975868	-	207975869	207985868	207984987	207984997	HMX1	NM_018942	847	+	2.180000
hsa-mir-29b-2	chr1	207975788	207975868	-	207975869	207985868	207985222	207985232	FOXO1	NM_002015	972	+	1.850000
hsa-mir-29c	chr1	207975197	207975284	-	207975285	207985284	207984226	207984246	YY1	NM_003403	806	-	2.210000
hsa-mir-29c	chr1	207975197	207975284	-	207975285	207985284	207984317	207984335	CMYB	-	836	-	2.320000
hsa-mir-29c	chr1	207975197	207975284	-	207975285	207985284	207984447	207984466	SEF1	-	735	-	1.740000
hsa-mir-29c	chr1	207975197	207975284	-	207975285	207985284	207984454	207984471	YY1	NM_003403	899	+	2.280000
hsa-mir-29c	chr1	207975197	207975284	-	207975285	207985284	207984580	207984598	CEBP	-	820	+	1.790000
hsa-mir-29c	chr1	207975197	207975284	-	207975285	207985284	207984707	207984730	PPARG	NM_138712	711	-	2.030000
hsa-mir-29c	chr1	207975197	207975284	-	207975285	207985284	207984903	207984918	HNF3B	-	878	+	1.720000
hsa-mir-29c	chr1	207975197	207975284	-	207975285	207985284	207984978	207984989	GATA	-	910	+	1.940000
hsa-mir-29c	chr1	207975197	207975284	-	207975285	207985284	207984987	207984997	HMX1	NM_018942	847	+	2.180000
hsa-mir-29c	chr1	207975197	207975284	-	207975285	207985284	207985222	207985232	FOXO1	NM_002015	972	+	1.850000
hsa-mir-30a	chr6	72113254	72113324	-	72113325	72123324	72115001	72115016	PBX1	NM_002585	819	-	1.900000
hsa-mir-30a	chr6	72113254	72113324	-	72113325	72123324	72115948	72115960	HFH1	-	910	+	2.280000
hsa-mir-30a	chr6	72113254	72113324	-	72113325	72123324	72116666	72116684	CART1	-	795	-	1.690000
hsa-mir-30a	chr6	72113254	72113324	-	72113325	72123324	72116674	72116684	LHX3	NM_178138	931	-	2.060000
hsa-mir-30a	chr6	72113254	72113324	-	72113325	72123324	72116800	72116818	NF1	NM_001042492	881	+	1.640000
hsa-mir-30a	chr6	72113254	72113324	-	72113325	72123324	72116882	72116894	SRY	NM_003140	889	+	1.650000
hsa-mir-30a	chr6	72113254	72113324	-	72113325	72123324	72117434	72117452	MIF1	-	812	+	2.330000
hsa-mir-30b	chr8	135812763	135812850	-	135812851	135822850	135816252	135816268	E47	-	894	+	1.840000
hsa-mir-30b	chr8	135812763	135812850	-	135812851	135822850	135816309	135816325	EVI1	-	780	-	2.050000
hsa-mir-30b	chr8	135812763	135812850	-	135812851	135822850	135816310	135816323	GATA1	NM_002049	959	-	2.940000
hsa-mir-30b	chr8	135812763	135812850	-	135812851	135822850	135816451	135816465	USF	-	912	+	1.690000
hsa-mir-30b	chr8	135812763	135812850	-	135812851	135822850	135816452	135816464	AREB6	-	921	+	1.850000
hsa-mir-30b	chr8	135812763	135812850	-	135812851	135822850	135817028	135817043	TST1	-	846	-	1.750000
hsa-mir-30b	chr8	135812763	135812850	-	135812851	135822850	135817275	135817298	OCT1	-	847	+	2.410000
hsa-mir-30c-1	chr1	41222956	41223044	+	41212956	41222955	41213461	41213473	EGR1	NM_001964	853	+	1.780000
hsa-mir-30c-1	chr1	41222956	41223044	+	41212956	41222955	41216274	41216289	STAT5B	NM_012448	953	+	3.210000
hsa-mir-30c-1	chr1	41222956	41223044	+	41212956	41222955	41216274	41216289	STAT5A	NM_003152	945	-	2.880000
hsa-mir-30c-1	chr1	41222956	41223044	+	41212956	41222955	41218137	41218158	NRSF	-	727	+	1.810000
hsa-mir-30c-1	chr1	41222956	41223044	+	41212956	41222955	41218198	41218212	NFY	-	903	-	2.520000
hsa-mir-30c-1	chr1	41222956	41223044	+	41212956	41222955	41220281	41220303	MEF2	-	804	-	2.720000
hsa-mir-30c-1	chr1	41222956	41223044	+	41212956	41222955	41221572	41221584	CDC5	-	830	-	1.670000
hsa-mir-30c-1	chr1	41222956	41223044	+	41212956	41222955	41221583	41221601	IRF7	NM_004031	840	+	2.270000
hsa-mir-30c-1	chr1	41222956	41223044	+	41212956	41222955	41221635	41221649	FOXO4	NM_005938	833	+	1.710000
hsa-mir-30c-1	chr1	41222956	41223044	+	41212956	41222955	41221650	41221665	PBX1	NM_002585	839	+	2.240000
hsa-mir-30c-1	chr1	41222956	41223044	+	41212956	41222955	41221664	41221677	RORA1	-	891	-	1.870000
hsa-mir-30c-1	chr1	41222956	41223044	+	41212956	41222955	41221690	41221700	HSF2	NM_004506	948	+	2.160000
hsa-mir-30c-1	chr1	41222956	41223044	+	41212956	41222955	41221690	41221700	HSF1	NM_005526	942	-	2.620000
hsa-mir-30c-1	chr1	41222956	41223044	+	41212956	41222955	41222515	41222530	BACH1	NM_206866	871	+	2.740000
hsa-mir-30c-2	chr6	72086663	72086734	-	72086735	72096734	72087071	72087087	BRN2	-	820	-	1.890000
hsa-mir-30d	chr8	135817119	135817188	-	135817189	135827188	135817275	135817298	OCT1	-	847	+	2.410000
hsa-mir-30e	chr1	41220027	41220118	+	41210027	41220026	41213461	41213473	EGR1	NM_001964	853	+	1.780000
hsa-mir-30e	chr1	41220027	41220118	+	41210027	41220026	41216274	41216289	STAT5B	NM_012448	953	+	3.210000
hsa-mir-30e	chr1	41220027	41220118	+	41210027	41220026	41216274	41216289	STAT5A	NM_003152	945	-	2.880000
hsa-mir-30e	chr1	41220027	41220118	+	41210027	41220026	41218137	41218158	NRSF	-	727	+	1.810000
hsa-mir-30e	chr1	41220027	41220118	+	41210027	41220026	41218198	41218212	NFY	-	903	-	2.520000
hsa-mir-32	chr9	111808509	111808578	-	111808579	111818578	111812291	111812309	IRF7	NM_004031	814	+	1.740000
hsa-mir-33a	chr22	42296948	42297016	+	42286948	42296947	42288919	42288938	GR	-	861	-	2.160000
hsa-mir-33a	chr22	42296948	42297016	+	42286948	42296947	42288920	42288936	TAL1ALPHAE47	-	902	+	2.250000
hsa-mir-33a	chr22	42296948	42297016	+	42286948	42296947	42288920	42288936	TAL1BETAITF2	-	922	+	2.830000
hsa-mir-33a	chr22	42296948	42297016	+	42286948	42296947	42293028	42293042	CHX10	-	817	+	1.750000
hsa-mir-33a	chr22	42296948	42297016	+	42286948	42296947	42293119	42293133	FOXJ2	NM_018416	891	-	2.370000
hsa-mir-33a	chr22	42296948	42297016	+	42286948	42296947	42293140	42293150	LHX3	NM_178138	901	-	1.680000
hsa-mir-33a	chr22	42296948	42297016	+	42286948	42296947	42293164	42293180	FREAC3	-	816	-	1.690000
hsa-mir-33b	chr17	17717150	17717245	-	17717246	17727245	17720415	17720421	AML1	-	1000	+	1.680000
hsa-mir-33b	chr17	17717150	17717245	-	17717246	17727245	17720891	17720903	MEIS1	NM_002398	936	-	2.130000
hsa-mir-33b	chr17	17717150	17717245	-	17717246	17727245	17720950	17720966	E47	-	924	+	2.310000
hsa-mir-33b	chr17	17717150	17717245	-	17717246	17727245	17720952	17720964	AREB6	-	914	-	2.110000
hsa-mir-33b	chr17	17717150	17717245	-	17717246	17727245	17721762	17721777	PBX1	NM_002585	831	-	2.100000
hsa-mir-33b	chr17	17717150	17717245	-	17717246	17727245	17721866	17721878	CREB	-	869	+	1.880000
hsa-mir-33b	chr17	17717150	17717245	-	17717246	17727245	17722074	17722089	TST1	-	846	+	1.750000
hsa-mir-33b	chr17	17717150	17717245	-	17717246	17727245	17722170	17722185	SPZ1	NM_032567	886	-	1.800000
hsa-mir-33b	chr17	17717150	17717245	-	17717246	17727245	17722309	17722324	STAT5A	NM_003152	868	+	1.680000
hsa-mir-33b	chr17	17717150	17717245	-	17717246	17727245	17723712	17723726	MEIS1BHOXA9	-	814	-	1.720000
hsa-mir-33b	chr17	17717150	17717245	-	17717246	17727245	17723742	17723751	STAT	-	937	+	2.130000
hsa-mir-33b	chr17	17717150	17717245	-	17717246	17727245	17726746	17726759	NKX61	-	838	+	1.660000
hsa-mir-33b	chr17	17717150	17717245	-	17717246	17727245	17726746	17726763	LUN1	-	724	-	1.810000
hsa-mir-33b	chr17	17717150	17717245	-	17717246	17727245	17726758	17726771	ZID	-	857	-	1.690000
hsa-mir-33b	chr17	17717150	17717245	-	17717246	17727245	17726759	17726768	GATA3	NM_002051	935	+	1.760000
hsa-mir-33b	chr17	17717150	17717245	-	17717246	17727245	17726869	17726891	HEN1	-	819	+	2.480000
hsa-mir-33b	chr17	17717150	17717245	-	17717246	17727245	17726875	17726885	AP4	-	943	+	1.650000
hsa-mir-33b	chr17	17717150	17717245	-	17717246	17727245	17726884	17726905	STAT3	NM_003150	769	-	1.760000
hsa-mir-34a	chr1	9211727	9211836	-	9211837	9221836	9214370	9214385	ISRE	-	829	-	2.280000
hsa-mir-34a	chr1	9211727	9211836	-	9211837	9221836	9214575	9214584	EVI1	-	901	+	2.210000
hsa-mir-34a	chr1	9211727	9211836	-	9211837	9221836	9215841	9215855	GATA1	NM_002049	877	-	2.260000
hsa-mir-34a	chr1	9211727	9211836	-	9211837	9221836	9216055	9216074	ER	-	809	+	2.030000
hsa-mir-34a	chr1	9211727	9211836	-	9211837	9221836	9216065	9216078	RORA2	-	879	-	2.090000
hsa-mir-34a	chr1	9211727	9211836	-	9211837	9221836	9216065	9216078	RORA1	-	915	-	2.260000
hsa-mir-34a	chr1	9211727	9211836	-	9211837	9221836	9217483	9217501	GCNF	-	788	-	2.090000
hsa-mir-34a	chr1	9211727	9211836	-	9211837	9221836	9217488	9217506	NF1	NM_001042492	881	+	1.640000
hsa-mir-34a	chr1	9211727	9211836	-	9211837	9221836	9217553	9217571	AHR	NM_001621	808	+	2.200000
hsa-mir-34a	chr1	9211727	9211836	-	9211837	9221836	9217555	9217575	MYCMAX	-	811	-	1.850000
hsa-mir-34a	chr1	9211727	9211836	-	9211837	9221836	9217916	9217925	STAT	-	965	+	2.610000
hsa-mir-34b	chr11	111383663	111383746	+	111373663	111383662	111375208	111375220	CDC5	-	916	+	3.300000
hsa-mir-34c	chr11	111384164	111384240	+	111374164	111384163	111375208	111375220	CDC5	-	916	+	3.300000
hsa-mir-92a-1	chr13	92003568	92003645	+	91993568	92003567	91995096	91995112	FREAC7	-	868	-	1.750000
hsa-mir-92a-1	chr13	92003568	92003645	+	91993568	92003567	91995103	91995113	POU3F2	NM_005604	897	+	2.320000
hsa-mir-92a-1	chr13	92003568	92003645	+	91993568	92003567	91997837	91997851	POU3F2	NM_005604	815	+	1.870000
hsa-mir-92a-1	chr13	92003568	92003645	+	91993568	92003567	91997841	91997857	S8	-	882	+	1.980000
hsa-mir-92a-1	chr13	92003568	92003645	+	91993568	92003567	91997844	91997854	LHX3	NM_178138	948	+	2.280000
hsa-mir-92a-1	chr13	92003568	92003645	+	91993568	92003567	91997845	91997856	POU6F1	NM_002702	955	-	3.350000
hsa-mir-92a-1	chr13	92003568	92003645	+	91993568	92003567	91997863	91997873	CREL	-	898	-	1.650000
hsa-mir-92a-1	chr13	92003568	92003645	+	91993568	92003567	91997925	91997939	OCT1	-	883	-	1.900000
hsa-mir-92a-1	chr13	92003568	92003645	+	91993568	92003567	92001142	92001157	HNF3B	-	884	+	1.820000
hsa-mir-92a-1	chr13	92003568	92003645	+	91993568	92003567	92001142	92001160	FOXJ2	NM_018416	933	-	2.240000
hsa-mir-92a-1	chr13	92003568	92003645	+	91993568	92003567	92001144	92001156	FOXD3	NM_012183	955	+	2.660000
hsa-mir-92a-1	chr13	92003568	92003645	+	91993568	92003567	92001144	92001157	HFH3	-	945	+	2.230000
hsa-mir-92a-1	chr13	92003568	92003645	+	91993568	92003567	92001201	92001213	RP58	-	900	-	1.990000
hsa-mir-92a-2	chrX	133303568	133303642	-	133303643	133313642	133305579	133305592	IRF1	NM_002198	832	-	1.870000
hsa-mir-92a-2	chrX	133303568	133303642	-	133303643	133313642	133305761	133305770	GATA3	NM_002051	935	+	1.760000
hsa-mir-92b	chr1	155164968	155165063	+	155154968	155164967	155157244	155157256	CREB	-	888	-	2.090000
hsa-mir-92b	chr1	155164968	155165063	+	155154968	155164967	155157580	155157595	EVI1	-	911	+	3.550000
hsa-mir-92b	chr1	155164968	155165063	+	155154968	155164967	155158788	155158801	RORA1	-	903	+	2.060000
hsa-mir-92b	chr1	155164968	155165063	+	155154968	155164967	155158790	155158813	PPARG	NM_138712	700	-	1.810000
hsa-mir-92b	chr1	155164968	155165063	+	155154968	155164967	155158792	155158811	ER	-	845	-	2.680000
hsa-mir-92b	chr1	155164968	155165063	+	155154968	155164967	155159791	155159803	CDC5	-	863	+	2.290000
hsa-mir-92b	chr1	155164968	155165063	+	155154968	155164967	155160363	155160378	TST1	-	869	+	2.310000
hsa-mir-92b	chr1	155164968	155165063	+	155154968	155164967	155160378	155160401	PPARG	NM_138712	704	-	1.890000
hsa-mir-92b	chr1	155164968	155165063	+	155154968	155164967	155160383	155160396	ZID	-	868	-	1.890000
hsa-mir-92b	chr1	155164968	155165063	+	155154968	155164967	155160429	155160441	NFKB	-	869	+	1.980000
hsa-mir-92b	chr1	155164968	155165063	+	155154968	155164967	155160430	155160440	NFKAPPAB65	-	931	+	2.110000
hsa-mir-92b	chr1	155164968	155165063	+	155154968	155164967	155161128	155161139	SREBP1	-	858	+	1.680000
hsa-mir-92b	chr1	155164968	155165063	+	155154968	155164967	155161130	155161137	NKX25	-	1000	+	2.480000
hsa-mir-92b	chr1	155164968	155165063	+	155154968	155164967	155161131	155161141	HMX1	NM_018942	830	+	1.900000
hsa-mir-92b	chr1	155164968	155165063	+	155154968	155164967	155161181	155161199	AHR	NM_001621	791	+	1.890000
hsa-mir-92b	chr1	155164968	155165063	+	155154968	155164967	155163675	155163697	HEN1	-	789	-	1.690000
hsa-mir-92b	chr1	155164968	155165063	+	155154968	155164967	155163676	155163696	MYCMAX	-	852	-	2.420000
hsa-mir-92b	chr1	155164968	155165063	+	155154968	155164967	155163677	155163696	AHRARNT	-	810	+	2.110000
hsa-mir-92b	chr1	155164968	155165063	+	155154968	155164967	155163680	155163691	SREBP1	-	879	+	2.000000
hsa-mir-92b	chr1	155164968	155165063	+	155154968	155164967	155163680	155163692	MYCMAX	-	950	+	2.770000
hsa-mir-92b	chr1	155164968	155165063	+	155154968	155164967	155163680	155163692	NMYC	-	892	-	1.760000
hsa-mir-92b	chr1	155164968	155165063	+	155154968	155164967	155163682	155163690	USF	-	959	-	2.030000
hsa-mir-92b	chr1	155164968	155165063	+	155154968	155164967	155163958	155163979	NRSF	-	718	+	1.650000
hsa-mir-92b	chr1	155164968	155165063	+	155154968	155164967	155163974	155163995	NRSF	-	758	-	2.350000
hsa-mir-92b	chr1	155164968	155165063	+	155154968	155164967	155164033	155164039	AML1	-	1000	-	1.680000
hsa-mir-92b	chr1	155164968	155165063	+	155154968	155164967	155164213	155164233	YY1	NM_003403	805	-	2.200000
hsa-mir-92b	chr1	155164968	155165063	+	155154968	155164967	155164346	155164359	AP1	-	876	-	1.720000
hsa-mir-92b	chr1	155164968	155165063	+	155154968	155164967	155164362	155164375	ZID	-	899	-	2.450000
hsa-mir-92b	chr1	155164968	155165063	+	155154968	155164967	155164362	155164383	PAX4	NM_006193	811	+	1.650000
hsa-mir-92b	chr1	155164968	155165063	+	155154968	155164967	155164413	155164423	CDPCR1	-	890	-	2.670000
hsa-mir-96	chr7	129414532	129414609	-	129414610	129424609	129415100	129415114	FOXO1	NM_002015	856	+	2.330000
hsa-mir-96	chr7	129414532	129414609	-	129414610	129424609	129415100	129415114	FOXO3	NM_001455	846	+	1.780000
hsa-mir-96	chr7	129414532	129414609	-	129414610	129424609	129416702	129416712	NFKAPPAB65	-	908	+	1.770000
hsa-mir-96	chr7	129414532	129414609	-	129414610	129424609	129416715	129416724	PBX1	NM_002585	932	+	1.970000
hsa-mir-96	chr7	129414532	129414609	-	129414610	129424609	129417760	129417766	AML1	-	1000	-	1.680000
hsa-mir-96	chr7	129414532	129414609	-	129414610	129424609	129417767	129417783	RSRFC4	-	889	-	2.830000
hsa-mir-96	chr7	129414532	129414609	-	129414610	129424609	129417768	129417784	MEF2	-	795	+	2.170000
hsa-mir-96	chr7	129414532	129414609	-	129414610	129424609	129418071	129418083	CDC5	-	900	-	3.000000
hsa-mir-96	chr7	129414532	129414609	-	129414610	129424609	129418071	129418086	TST1	-	868	-	2.280000
hsa-mir-96	chr7	129414532	129414609	-	129414610	129424609	129418185	129418203	NF1	NM_001042492	890	-	1.770000
hsa-mir-98	chrX	53583184	53583302	-	53583303	53593302	53586122	53586136	SOX9	NM_000346	871	+	1.760000
hsa-mir-98	chrX	53583184	53583302	-	53583303	53593302	53586159	53586168	ZIC1	NM_003412	929	+	1.830000
hsa-mir-98	chrX	53583184	53583302	-	53583303	53593302	53586167	53586182	CDPCR3	-	825	-	2.330000
hsa-mir-98	chrX	53583184	53583302	-	53583303	53593302	53586169	53586183	ROAZ	-	797	+	2.380000
hsa-mir-98	chrX	53583184	53583302	-	53583303	53593302	53587456	53587463	AP2REP	-	1000	-	2.230000
hsa-mir-98	chrX	53583184	53583302	-	53583303	53593302	53587546	53587567	PPARG	NM_138712	848	-	3.560000
hsa-mir-98	chrX	53583184	53583302	-	53583303	53593302	53587546	53587565	ER	-	837	+	2.540000
hsa-mir-98	chrX	53583184	53583302	-	53583303	53593302	53587548	53587564	ARP1	-	821	+	2.070000
hsa-mir-98	chrX	53583184	53583302	-	53583303	53593302	53587550	53587564	COUP	-	867	+	1.880000
hsa-mir-98	chrX	53583184	53583302	-	53583303	53593302	53587567	53587586	OCT1	-	800	-	1.680000
hsa-mir-98	chrX	53583184	53583302	-	53583303	53593302	53587598	53587610	LMO2COM	-	949	-	2.010000
hsa-mir-98	chrX	53583184	53583302	-	53583303	53593302	53587600	53587618	MIF1	-	794	-	2.000000
hsa-mir-98	chrX	53583184	53583302	-	53583303	53593302	53587607	53587622	E47	-	896	-	2.120000
hsa-mir-98	chrX	53583184	53583302	-	53583303	53593302	53587696	53587709	IK1	-	907	+	2.490000
hsa-mir-98	chrX	53583184	53583302	-	53583303	53593302	53588277	53588296	AHRARNT	-	843	+	2.740000
hsa-mir-98	chrX	53583184	53583302	-	53583303	53593302	53588290	53588308	AP4	-	844	-	2.030000
hsa-mir-98	chrX	53583184	53583302	-	53583303	53593302	53588300	53588324	HTF	-	799	-	2.240000
hsa-mir-98	chrX	53583184	53583302	-	53583303	53593302	53588304	53588321	XBP1	NM_005080	815	+	2.100000
hsa-mir-98	chrX	53583184	53583302	-	53583303	53593302	53588353	53588370	YY1	NM_003403	874	-	1.790000
hsa-mir-98	chrX	53583184	53583302	-	53583303	53593302	53588361	53588376	SRF	NM_003131	817	-	2.030000
hsa-mir-98	chrX	53583184	53583302	-	53583303	53593302	53588389	53588398	ZIC3	NM_003413	964	-	2.410000
hsa-mir-98	chrX	53583184	53583302	-	53583303	53593302	53588389	53588398	ZIC1	NM_003412	952	-	2.240000
hsa-mir-98	chrX	53583184	53583302	-	53583303	53593302	53588391	53588405	ROAZ	-	800	+	2.430000
hsa-mir-98	chrX	53583184	53583302	-	53583303	53593302	53588419	53588426	EN1	NM_001426	976	-	1.770000
hsa-mir-98	chrX	53583184	53583302	-	53583303	53593302	53588420	53588432	OCT1	-	873	-	1.780000
hsa-mir-98	chrX	53583184	53583302	-	53583303	53593302	53588424	53588430	AML1	-	1000	-	1.680000
hsa-mir-98	chrX	53583184	53583302	-	53583303	53593302	53588708	53588720	AREB6	-	912	+	1.720000
hsa-mir-98	chrX	53583184	53583302	-	53583303	53593302	53588714	53588729	OCT1	-	870	-	2.070000
hsa-mir-98	chrX	53583184	53583302	-	53583303	53593302	53588735	53588754	SEF1	-	735	+	1.740000
hsa-mir-98	chrX	53583184	53583302	-	53583303	53593302	53588766	53588776	GATA1	NM_002049	944	-	1.720000
hsa-mir-98	chrX	53583184	53583302	-	53583303	53593302	53588792	53588814	HEN1	-	776	+	1.820000
hsa-mir-98	chrX	53583184	53583302	-	53583303	53593302	53588817	53588830	IK1	-	860	-	1.670000
hsa-mir-98	chrX	53583184	53583302	-	53583303	53593302	53590122	53590136	FOXO3	NM_001455	851	+	1.860000
hsa-mir-98	chrX	53583184	53583302	-	53583303	53593302	53590122	53590138	FREAC4	-	828	-	1.930000
hsa-mir-98	chrX	53583184	53583302	-	53583303	53593302	53590416	53590437	PPARG	NM_138712	755	+	1.880000
hsa-mir-98	chrX	53583184	53583302	-	53583303	53593302	53590419	53590434	HNF4	-	829	+	1.790000
hsa-mir-98	chrX	53583184	53583302	-	53583303	53593302	53591597	53591606	LYF1	-	968	+	2.100000
hsa-mir-98	chrX	53583184	53583302	-	53583303	53593302	53591734	53591747	MZF1	NM_003422	914	-	2.390000
hsa-mir-98	chrX	53583184	53583302	-	53583303	53593302	53591762	53591774	CREBP1	-	856	-	1.770000
hsa-mir-98	chrX	53583184	53583302	-	53583303	53593302	53591856	53591869	PAX3	NM_181459	811	-	1.810000
hsa-mir-98	chrX	53583184	53583302	-	53583303	53593302	53591899	53591909	CDPCR1	-	846	-	1.800000
hsa-mir-98	chrX	53583184	53583302	-	53583303	53593302	53591937	53591954	LUN1	-	750	-	2.290000
hsa-mir-98	chrX	53583184	53583302	-	53583303	53593302	53592743	53592757	FOXO1	NM_002015	850	+	2.220000
hsa-mir-98	chrX	53583184	53583302	-	53583303	53593302	53592743	53592759	FREAC2	-	839	-	1.940000
hsa-mir-98	chrX	53583184	53583302	-	53583303	53593302	53592743	53592759	FREAC3	-	886	-	2.960000
hsa-mir-98	chrX	53583184	53583302	-	53583303	53593302	53592807	53592823	BRN2	-	814	+	1.780000
hsa-mir-98	chrX	53583184	53583302	-	53583303	53593302	53592848	53592865	YY1	NM_003403	877	+	1.850000
hsa-mir-98	chrX	53583184	53583302	-	53583303	53593302	53592853	53592862	EVI1	-	870	-	1.720000
hsa-mir-98	chrX	53583184	53583302	-	53583303	53593302	53592975	53593004	MYOGNF1	-	755	-	1.820000
hsa-mir-98	chrX	53583184	53583302	-	53583303	53593302	53592985	53593002	YY1	NM_003403	911	-	2.510000
hsa-mir-98	chrX	53583184	53583302	-	53583303	53593302	53593010	53593021	AP1	-	903	+	1.650000
hsa-mir-98	chrX	53583184	53583302	-	53583303	53593302	53593033	53593057	GFI1	NM_001127216	808	-	1.710000
hsa-mir-98	chrX	53583184	53583302	-	53583303	53593302	53593071	53593085	MRF2	-	879	-	2.650000
hsa-mir-98	chrX	53583184	53583302	-	53583303	53593302	53593113	53593124	EVI1	-	878	+	2.100000
hsa-mir-99a	chr21	17911409	17911489	+	17901409	17911408	17903153	17903166	AREB6	-	904	+	1.870000
hsa-mir-99a	chr21	17911409	17911489	+	17901409	17911408	17903188	17903212	GFI1	NM_001127216	817	-	1.870000
hsa-mir-99a	chr21	17911409	17911489	+	17901409	17911408	17903239	17903253	MEIS1AHOXA9	-	800	-	1.750000
hsa-mir-99a	chr21	17911409	17911489	+	17901409	17911408	17903239	17903253	MEIS1BHOXA9	-	812	-	1.680000
hsa-mir-99a	chr21	17911409	17911489	+	17901409	17911408	17903249	17903259	MYB	NM_001130173	949	+	2.260000
hsa-mir-99a	chr21	17911409	17911489	+	17901409	17911408	17903300	17903314	FOXO4	NM_005938	830	-	1.660000
hsa-mir-99a	chr21	17911409	17911489	+	17901409	17911408	17904760	17904775	CDP	-	855	+	2.150000
hsa-mir-99a	chr21	17911409	17911489	+	17901409	17911408	17904764	17904773	PBX1	NM_002585	945	-	2.180000
hsa-mir-99a	chr21	17911409	17911489	+	17901409	17911408	17904879	17904903	HTF	-	807	+	2.410000
hsa-mir-99a	chr21	17911409	17911489	+	17901409	17911408	17905611	17905621	NKX22	-	921	-	2.290000
hsa-mir-99a	chr21	17911409	17911489	+	17901409	17911408	17905643	17905658	BACH1	NM_206866	882	+	2.920000
hsa-mir-99a	chr21	17911409	17911489	+	17901409	17911408	17905644	17905657	AP1	-	885	-	1.860000
hsa-mir-99a	chr21	17911409	17911489	+	17901409	17911408	17905644	17905655	NFE2	NM_006163	874	+	1.720000
hsa-mir-99a	chr21	17911409	17911489	+	17901409	17911408	17905702	17905713	PAX4	NM_006193	900	+	1.860000
hsa-mir-99a	chr21	17911409	17911489	+	17901409	17911408	17906102	17906119	LUN1	-	737	-	2.050000
hsa-mir-99a	chr21	17911409	17911489	+	17901409	17911408	17906800	17906808	ATF6	NM_007348	896	+	1.940000
hsa-mir-99a	chr21	17911409	17911489	+	17901409	17911408	17906870	17906891	PAX4	NM_006193	811	-	1.650000
hsa-mir-99a	chr21	17911409	17911489	+	17901409	17911408	17907103	17907131	PAX5	NM_016734	789	+	1.880000
hsa-mir-99a	chr21	17911409	17911489	+	17901409	17911408	17907119	17907140	STAT1	NM_139266	769	+	1.640000
hsa-mir-99a	chr21	17911409	17911489	+	17901409	17911408	17907119	17907147	PAX5	NM_016734	782	+	1.760000
hsa-mir-99a	chr21	17911409	17911489	+	17901409	17911408	17907135	17907148	MAZR	-	879	+	1.710000
hsa-mir-99a	chr21	17911409	17911489	+	17901409	17911408	17907205	17907218	SP1	NM_003109	964	+	2.140000
hsa-mir-99a	chr21	17911409	17911489	+	17901409	17911408	17907957	17907981	BRACH	-	717	-	2.210000
hsa-mir-99b	chr19	52195865	52195934	+	52185865	52195864	52187045	52187058	RORA1	-	951	+	2.840000
hsa-mir-99b	chr19	52195865	52195934	+	52185865	52195864	52189408	52189425	YY1	NM_003403	881	-	1.930000
hsa-mir-99b	chr19	52195865	52195934	+	52185865	52195864	52189445	52189462	PPARG	NM_138712	806	-	1.990000
hsa-mir-99b	chr19	52195865	52195934	+	52185865	52195864	52193878	52193885	AP2REP	-	1000	-	2.230000
hsa-mir-99b	chr19	52195865	52195934	+	52185865	52195864	52193996	52194008	EGR2	NM_001136177	863	+	1.950000
hsa-mir-99b	chr19	52195865	52195934	+	52185865	52195864	52193996	52194008	EGR3	NM_004430	843	+	1.740000
hsa-mir-99b	chr19	52195865	52195934	+	52185865	52195864	52193996	52194008	NGFIC	-	875	+	2.090000
hsa-mir-99b	chr19	52195865	52195934	+	52185865	52195864	52194163	52194182	GR	-	845	-	1.860000
hsa-mir-99b	chr19	52195865	52195934	+	52185865	52195864	52194172	52194200	PAX5	NM_016734	781	-	1.740000
hsa-mir-99b	chr19	52195865	52195934	+	52185865	52195864	52194492	52194504	AREB6	-	924	+	1.900000
hsa-mir-99b	chr19	52195865	52195934	+	52185865	52195864	52195431	52195445	FAC1	-	883	+	2.510000
hsa-mir-99b	chr19	52195865	52195934	+	52185865	52195864	52195509	52195530	NRSF	-	749	+	2.190000
hsa-mir-99b	chr19	52195865	52195934	+	52185865	52195864	52195722	52195746	COMP1	-	798	-	1.780000
hsa-mir-99b	chr19	52195865	52195934	+	52185865	52195864	52195830	52195851	PPARG	NM_138712	749	-	1.770000
hsa-mir-99b	chr19	52195865	52195934	+	52185865	52195864	52195831	52195850	HNF4	-	833	-	1.860000
hsa-mir-100	chr11	122022937	122023016	-	122023017	122033016	122028691	122028702	BACH2	NM_021813	886	+	1.880000
hsa-mir-100	chr11	122022937	122023016	-	122023017	122033016	122028706	122028720	CEBP	-	905	-	1.980000
hsa-mir-100	chr11	122022937	122023016	-	122023017	122033016	122029179	122029187	NKX25	-	927	+	1.900000
hsa-mir-100	chr11	122022937	122023016	-	122023017	122033016	122029445	122029454	AREB6	-	960	-	1.690000
hsa-mir-100	chr11	122022937	122023016	-	122023017	122033016	122030209	122030224	SRF	NM_003131	803	+	1.780000
hsa-mir-100	chr11	122022937	122023016	-	122023017	122033016	122031594	122031608	ROAZ	-	774	+	2.010000
hsa-mir-100	chr11	122022937	122023016	-	122023017	122033016	122031641	122031662	STAT1	NM_139266	799	+	2.150000
hsa-mir-100	chr11	122022937	122023016	-	122023017	122033016	122031641	122031662	STAT3	NM_003150	773	+	1.830000
hsa-mir-100	chr11	122022937	122023016	-	122023017	122033016	122031644	122031659	STAT5B	NM_012448	855	-	1.680000
hsa-mir-100	chr11	122022937	122023016	-	122023017	122033016	122031755	122031770	E47	-	867	-	1.660000
hsa-mir-100	chr11	122022937	122023016	-	122023017	122033016	122031834	122031846	EGR1	NM_001964	864	-	1.950000
hsa-mir-100	chr11	122022937	122023016	-	122023017	122033016	122031945	122031955	GATA1	NM_002049	965	+	2.100000
hsa-mir-100	chr11	122022937	122023016	-	122023017	122033016	122031945	122031955	GATA2	NM_001145662	941	+	1.640000
hsa-mir-100	chr11	122022937	122023016	-	122023017	122033016	122031992	122032016	COMP1	-	793	+	1.670000
hsa-mir-100	chr11	122022937	122023016	-	122023017	122033016	122032029	122032040	SREBP1	-	843	+	1.960000
hsa-mir-100	chr11	122022937	122023016	-	122023017	122033016	122032065	122032080	CDPCR3	-	817	+	2.160000
hsa-mir-100	chr11	122022937	122023016	-	122023017	122033016	122032083	122032104	NRSF	-	719	-	1.670000
hsa-mir-100	chr11	122022937	122023016	-	122023017	122033016	122032106	122032116	NFKAPPAB65	-	908	+	1.770000
hsa-mir-100	chr11	122022937	122023016	-	122023017	122033016	122032107	122032117	NFKAPPAB50	-	867	+	1.660000
hsa-mir-100	chr11	122022937	122023016	-	122023017	122033016	122032124	122032132	E2F	-	880	-	1.640000
hsa-mir-100	chr11	122022937	122023016	-	122023017	122033016	122032260	122032270	GATA1	NM_002049	953	+	1.880000
hsa-mir-100	chr11	122022937	122023016	-	122023017	122033016	122032568	122032596	PAX5	NM_016734	833	+	2.630000
hsa-mir-100	chr11	122022937	122023016	-	122023017	122033016	122032578	122032597	ER	-	836	-	2.520000
hsa-mir-100	chr11	122022937	122023016	-	122023017	122033016	122032608	122032636	PAX5	NM_016734	777	-	1.680000
hsa-mir-100	chr11	122022937	122023016	-	122023017	122033016	122032621	122032631	CETS1P54	-	946	+	1.640000
hsa-mir-100	chr11	122022937	122023016	-	122023017	122033016	122032670	122032682	EGR1	NM_001964	874	+	2.110000
hsa-mir-100	chr11	122022937	122023016	-	122023017	122033016	122032670	122032682	EGR2	NM_001136177	898	+	2.490000
hsa-mir-100	chr11	122022937	122023016	-	122023017	122033016	122032670	122032682	EGR3	NM_004430	914	+	2.770000
hsa-mir-100	chr11	122022937	122023016	-	122023017	122033016	122032670	122032682	NGFIC	-	900	+	2.480000
hsa-mir-100	chr11	122022937	122023016	-	122023017	122033016	122032678	122032694	AHRARNT	-	846	+	1.740000
hsa-mir-100	chr11	122022937	122023016	-	122023017	122033016	122032736	122032752	ARP1	-	802	-	1.680000
hsa-mir-100	chr11	122022937	122023016	-	122023017	122033016	122032742	122032766	COMP1	-	795	-	1.710000
hsa-mir-100	chr11	122022937	122023016	-	122023017	122033016	122032746	122032760	ATF	-	856	-	1.970000
hsa-mir-100	chr11	122022937	122023016	-	122023017	122033016	122032749	122032768	PAX2	NM_000278	856	+	3.510000
hsa-mir-100	chr11	122022937	122023016	-	122023017	122033016	122032757	122032769	CREB	-	883	+	2.000000
hsa-mir-100	chr11	122022937	122023016	-	122023017	122033016	122032758	122032772	ATF	-	857	+	1.980000
hsa-mir-100	chr11	122022937	122023016	-	122023017	122033016	122032759	122032771	CREBP1	-	908	+	2.660000
hsa-mir-100	chr11	122022937	122023016	-	122023017	122033016	122032768	122032787	SEF1	-	765	+	2.360000
hsa-mir-100	chr11	122022937	122023016	-	122023017	122033016	122032858	122032873	E47	-	895	+	2.100000
hsa-mir-100	chr11	122022937	122023016	-	122023017	122033016	122032859	122032871	MYOD	-	916	+	2.050000
hsa-mir-101-1	chr1	65524117	65524191	-	65524192	65534191	65533719	65533732	RORA2	-	894	-	2.340000
hsa-mir-101-2	chr9	4850297	4850375	+	4840297	4850296	4840309	4840319	GATA1	NM_002049	889	-	1.740000
hsa-mir-101-2	chr9	4850297	4850375	+	4840297	4850296	4840582	4840592	GATA1	NM_002049	904	+	2.010000
hsa-mir-101-2	chr9	4850297	4850375	+	4840297	4850296	4840582	4840592	GATA6	NM_005257	986	+	1.920000
hsa-mir-101-2	chr9	4850297	4850375	+	4840297	4850296	4840583	4840592	LMO2COM	-	913	+	1.850000
hsa-mir-101-2	chr9	4850297	4850375	+	4840297	4850296	4840977	4840993	GRE	-	892	-	3.170000
hsa-mir-101-2	chr9	4850297	4850375	+	4840297	4850296	4841468	4841481	ZID	-	868	+	1.890000
hsa-mir-101-2	chr9	4850297	4850375	+	4840297	4850296	4844737	4844744	AP2REP	-	1000	+	2.230000
hsa-mir-101-2	chr9	4850297	4850375	+	4840297	4850296	4845960	4845976	HAND1E47	-	911	+	2.860000
hsa-mir-101-2	chr9	4850297	4850375	+	4840297	4850296	4846167	4846185	FOXJ2	NM_018416	927	-	2.140000
hsa-mir-101-2	chr9	4850297	4850375	+	4840297	4850296	4846168	4846184	FREAC2	-	896	-	2.930000
hsa-mir-101-2	chr9	4850297	4850375	+	4840297	4850296	4846168	4846179	FOXO4	NM_005938	963	-	2.340000
hsa-mir-101-2	chr9	4850297	4850375	+	4840297	4850296	4846169	4846181	HFH1	-	874	+	1.690000
hsa-mir-101-2	chr9	4850297	4850375	+	4840297	4850296	4846173	4846183	GATA1	NM_002049	886	-	1.690000
hsa-mir-101-2	chr9	4850297	4850375	+	4840297	4850296	4846302	4846323	STAT3	NM_003150	799	-	2.290000
hsa-mir-101-2	chr9	4850297	4850375	+	4840297	4850296	4849080	4849092	AREB6	-	922	-	1.870000
hsa-mir-101-2	chr9	4850297	4850375	+	4840297	4850296	4850128	4850143	E2F	-	771	-	1.710000
hsa-mir-101-2	chr9	4850297	4850375	+	4840297	4850296	4850169	4850182	IRF1	NM_002198	823	+	1.710000
hsa-mir-101-2	chr9	4850297	4850375	+	4840297	4850296	4850183	4850195	MYCMAX	-	916	-	2.210000
hsa-mir-101-2	chr9	4850297	4850375	+	4840297	4850296	4850188	4850194	AML1	-	1000	+	1.680000
hsa-mir-101-2	chr9	4850297	4850375	+	4840297	4850296	4850206	4850214	MZF1	NM_003422	980	+	1.750000
hsa-mir-101-2	chr9	4850297	4850375	+	4840297	4850296	4850267	4850274	NKX25	-	1000	+	2.480000
hsa-mir-103-2	chr20	3898141	3898218	+	3888141	3898140	3890590	3890600	NKX22	-	893	+	1.810000
hsa-mir-103-2	chr20	3898141	3898218	+	3888141	3898140	3890646	3890662	EVI1	-	781	-	2.070000
hsa-mir-103-2	chr20	3898141	3898218	+	3888141	3898140	3890684	3890697	RORA2	-	859	-	1.750000
hsa-mir-103-2	chr20	3898141	3898218	+	3888141	3898140	3891169	3891185	FREAC7	-	868	+	1.750000
hsa-mir-103-2	chr20	3898141	3898218	+	3888141	3898140	3891171	3891184	HFH3	-	915	-	1.760000
hsa-mir-103-2	chr20	3898141	3898218	+	3888141	3898140	3891189	3891205	FREAC2	-	829	-	1.760000
hsa-mir-103-2	chr20	3898141	3898218	+	3888141	3898140	3891189	3891203	FOXO4	NM_005938	837	+	1.780000
hsa-mir-103-2	chr20	3898141	3898218	+	3888141	3898140	3891189	3891203	FOXO3	NM_001455	889	+	2.500000
hsa-mir-103-2	chr20	3898141	3898218	+	3888141	3898140	3891189	3891203	FOXO1	NM_002015	826	+	1.800000
hsa-mir-103-2	chr20	3898141	3898218	+	3888141	3898140	3892509	3892524	CDP	-	877	+	2.520000
hsa-mir-103-2	chr20	3898141	3898218	+	3888141	3898140	3892514	3892528	CEBPA	NM_004364	908	+	2.040000
hsa-mir-103-2	chr20	3898141	3898218	+	3888141	3898140	3892515	3892527	E4BP4	-	849	-	1.930000
hsa-mir-103-2	chr20	3898141	3898218	+	3888141	3898140	3892516	3892526	HLF	NM_002126	877	+	1.700000
hsa-mir-103-2	chr20	3898141	3898218	+	3888141	3898140	3892517	3892525	CREBP1	-	877	+	1.700000
hsa-mir-103-2	chr20	3898141	3898218	+	3888141	3898140	3892538	3892554	FREAC4	-	835	+	2.060000
hsa-mir-103-2	chr20	3898141	3898218	+	3888141	3898140	3892554	3892572	FOXJ2	NM_018416	931	+	2.210000
hsa-mir-103-2	chr20	3898141	3898218	+	3888141	3898140	3892615	3892627	CDP	-	806	-	2.080000
hsa-mir-103-2	chr20	3898141	3898218	+	3888141	3898140	3892647	3892655	STAT1	NM_139266	1000	-	1.860000
hsa-mir-103-2	chr20	3898141	3898218	+	3888141	3898140	3892654	3892675	PAX6	NM_001127612	775	-	1.850000
hsa-mir-103-2	chr20	3898141	3898218	+	3888141	3898140	3892785	3892799	FOXJ2	NM_018416	880	-	2.150000
hsa-mir-103-2	chr20	3898141	3898218	+	3888141	3898140	3892941	3892958	HNF1	-	817	-	1.890000
hsa-mir-103-2	chr20	3898141	3898218	+	3888141	3898140	3892946	3892956	LHX3	NM_178138	920	+	1.920000
hsa-mir-103-2	chr20	3898141	3898218	+	3888141	3898140	3892947	3892956	PBX1	NM_002585	925	+	1.850000
hsa-mir-105-1	chrX	151560691	151560771	-	151560772	151570771	151561301	151561314	CHOP	-	863	-	2.260000
hsa-mir-105-1	chrX	151560691	151560771	-	151560772	151570771	151562320	151562335	STAT5A	NM_003152	924	+	2.550000
hsa-mir-105-1	chrX	151560691	151560771	-	151560772	151570771	151562320	151562335	STAT5B	NM_012448	903	+	2.430000
hsa-mir-105-1	chrX	151560691	151560771	-	151560772	151570771	151564643	151564655	AREB6	-	894	+	1.790000
hsa-mir-105-1	chrX	151560691	151560771	-	151560772	151570771	151564697	151564712	CDPCR3	-	858	+	3.070000
hsa-mir-105-1	chrX	151560691	151560771	-	151560772	151570771	151564705	151564719	OCT1	-	850	-	1.760000
hsa-mir-105-1	chrX	151560691	151560771	-	151560772	151570771	151566073	151566087	FOXJ2	NM_018416	912	+	2.790000
hsa-mir-105-1	chrX	151560691	151560771	-	151560772	151570771	151566132	151566150	GCNF	-	790	-	2.120000
hsa-mir-105-1	chrX	151560691	151560771	-	151560772	151570771	151566169	151566192	PPARG	NM_138712	702	-	1.850000
hsa-mir-105-1	chrX	151560691	151560771	-	151560772	151570771	151566180	151566197	LUN1	-	734	+	2.000000
hsa-mir-105-1	chrX	151560691	151560771	-	151560772	151570771	151566217	151566229	E4BP4	-	874	+	2.360000
hsa-mir-105-1	chrX	151560691	151560771	-	151560772	151570771	151566218	151566228	HLF	NM_002126	920	-	2.490000
hsa-mir-105-1	chrX	151560691	151560771	-	151560772	151570771	151566239	151566262	PPARG	NM_138712	713	+	2.070000
hsa-mir-105-1	chrX	151560691	151560771	-	151560772	151570771	151566277	151566287	CETS1P54	-	981	-	2.180000
hsa-mir-105-1	chrX	151560691	151560771	-	151560772	151570771	151568350	151568364	FOXO4	NM_005938	832	+	1.700000
hsa-mir-105-1	chrX	151560691	151560771	-	151560772	151570771	151568350	151568366	FREAC2	-	822	-	1.640000
hsa-mir-105-1	chrX	151560691	151560771	-	151560772	151570771	151568416	151568432	GRE	-	817	+	1.640000
hsa-mir-105-1	chrX	151560691	151560771	-	151560772	151570771	151568965	151568972	EN1	NM_001426	972	-	1.690000
hsa-mir-105-1	chrX	151560691	151560771	-	151560772	151570771	151569234	151569255	PPARG	NM_138712	787	-	2.450000
hsa-mir-105-1	chrX	151560691	151560771	-	151560772	151570771	151569238	151569252	COUP	-	871	+	1.960000
hsa-mir-105-1	chrX	151560691	151560771	-	151560772	151570771	151569248	151569264	TAL1BETAE47	-	855	-	1.840000
hsa-mir-105-1	chrX	151560691	151560771	-	151560772	151570771	151569566	151569584	GCNF	-	771	+	1.780000
hsa-mir-105-1	chrX	151560691	151560771	-	151560772	151570771	151569569	151569583	COUP	-	870	-	1.940000
hsa-mir-105-1	chrX	151560691	151560771	-	151560772	151570771	151569598	151569607	EVI1	-	890	-	2.030000
hsa-mir-105-1	chrX	151560691	151560771	-	151560772	151570771	151569651	151569667	BRN2	-	842	-	2.330000
hsa-mir-105-1	chrX	151560691	151560771	-	151560772	151570771	151570096	151570114	GCNF	-	862	-	3.440000
hsa-mir-105-2	chrX	151562884	151562964	-	151562965	151572964	151564643	151564655	AREB6	-	894	+	1.790000
hsa-mir-105-2	chrX	151562884	151562964	-	151562965	151572964	151564697	151564712	CDPCR3	-	858	+	3.070000
hsa-mir-105-2	chrX	151562884	151562964	-	151562965	151572964	151564705	151564719	OCT1	-	850	-	1.760000
hsa-mir-105-2	chrX	151562884	151562964	-	151562965	151572964	151566073	151566087	FOXJ2	NM_018416	912	+	2.790000
hsa-mir-105-2	chrX	151562884	151562964	-	151562965	151572964	151566132	151566150	GCNF	-	790	-	2.120000
hsa-mir-105-2	chrX	151562884	151562964	-	151562965	151572964	151566169	151566192	PPARG	NM_138712	702	-	1.850000
hsa-mir-105-2	chrX	151562884	151562964	-	151562965	151572964	151566180	151566197	LUN1	-	734	+	2.000000
hsa-mir-105-2	chrX	151562884	151562964	-	151562965	151572964	151566217	151566229	E4BP4	-	874	+	2.360000
hsa-mir-105-2	chrX	151562884	151562964	-	151562965	151572964	151566218	151566228	HLF	NM_002126	920	-	2.490000
hsa-mir-105-2	chrX	151562884	151562964	-	151562965	151572964	151566239	151566262	PPARG	NM_138712	713	+	2.070000
hsa-mir-105-2	chrX	151562884	151562964	-	151562965	151572964	151566277	151566287	CETS1P54	-	981	-	2.180000
hsa-mir-105-2	chrX	151562884	151562964	-	151562965	151572964	151568350	151568364	FOXO4	NM_005938	832	+	1.700000
hsa-mir-105-2	chrX	151562884	151562964	-	151562965	151572964	151568350	151568366	FREAC2	-	822	-	1.640000
hsa-mir-105-2	chrX	151562884	151562964	-	151562965	151572964	151568416	151568432	GRE	-	817	+	1.640000
hsa-mir-105-2	chrX	151562884	151562964	-	151562965	151572964	151568965	151568972	EN1	NM_001426	972	-	1.690000
hsa-mir-105-2	chrX	151562884	151562964	-	151562965	151572964	151569234	151569255	PPARG	NM_138712	787	-	2.450000
hsa-mir-105-2	chrX	151562884	151562964	-	151562965	151572964	151569238	151569252	COUP	-	871	+	1.960000
hsa-mir-105-2	chrX	151562884	151562964	-	151562965	151572964	151569248	151569264	TAL1BETAE47	-	855	-	1.840000
hsa-mir-105-2	chrX	151562884	151562964	-	151562965	151572964	151569566	151569584	GCNF	-	771	+	1.780000
hsa-mir-105-2	chrX	151562884	151562964	-	151562965	151572964	151569569	151569583	COUP	-	870	-	1.940000
hsa-mir-105-2	chrX	151562884	151562964	-	151562965	151572964	151569598	151569607	EVI1	-	890	-	2.030000
hsa-mir-105-2	chrX	151562884	151562964	-	151562965	151572964	151569651	151569667	BRN2	-	842	-	2.330000
hsa-mir-105-2	chrX	151562884	151562964	-	151562965	151572964	151570096	151570114	GCNF	-	862	-	3.440000
hsa-mir-105-2	chrX	151562884	151562964	-	151562965	151572964	151570792	151570803	EVI1	-	843	-	1.680000
hsa-mir-105-2	chrX	151562884	151562964	-	151562965	151572964	151570904	151570918	MEIS1BHOXA9	-	829	+	2.010000
hsa-mir-105-2	chrX	151562884	151562964	-	151562965	151572964	151571617	151571632	ISRE	-	802	-	1.800000
hsa-mir-105-2	chrX	151562884	151562964	-	151562965	151572964	151571816	151571832	HAND1E47	-	866	-	2.000000
hsa-mir-105-2	chrX	151562884	151562964	-	151562965	151572964	151572258	151572267	ZIC3	NM_003413	947	+	2.120000
hsa-mir-105-2	chrX	151562884	151562964	-	151562965	151572964	151572319	151572335	TAL1ALPHAE47	-	870	+	1.720000
hsa-mir-105-2	chrX	151562884	151562964	-	151562965	151572964	151572368	151572382	FOXO1	NM_002015	827	+	1.820000
hsa-mir-105-2	chrX	151562884	151562964	-	151562965	151572964	151572546	151572554	MZF1	NM_003422	1000	+	2.040000
hsa-mir-106a	chrX	133304228	133304308	-	133304309	133314308	133305579	133305592	IRF1	NM_002198	832	-	1.870000
hsa-mir-106a	chrX	133304228	133304308	-	133304309	133314308	133305761	133305770	GATA3	NM_002051	935	+	1.760000
hsa-mir-107	chr10	91352504	91352584	-	91352585	91362584	91359650	91359664	CEBPB	NM_005194	884	+	2.200000
hsa-mir-107	chr10	91352504	91352584	-	91352585	91362584	91359650	91359664	CEBP	-	933	+	2.560000
hsa-mir-107	chr10	91352504	91352584	-	91352585	91362584	91359664	91359687	PPARG	NM_138712	732	+	2.450000
hsa-mir-107	chr10	91352504	91352584	-	91352585	91362584	91361460	91361478	AHR	NM_001621	818	+	2.380000
hsa-mir-107	chr10	91352504	91352584	-	91352585	91362584	91361481	91361490	ZIC2	NM_007129	894	+	1.670000
hsa-mir-107	chr10	91352504	91352584	-	91352585	91362584	91361526	91361540	POU3F2	NM_005604	846	-	2.350000
hsa-mir-107	chr10	91352504	91352584	-	91352585	91362584	91361567	91361582	ISRE	-	814	+	2.010000
hsa-mir-107	chr10	91352504	91352584	-	91352585	91362584	91361568	91361586	RFX1	NM_002918	871	-	2.490000
hsa-mir-107	chr10	91352504	91352584	-	91352585	91362584	91361579	91361597	SRF	NM_003131	749	+	1.910000
hsa-mir-107	chr10	91352504	91352584	-	91352585	91362584	91361581	91361598	YY1	NM_003403	875	-	1.810000
hsa-mir-107	chr10	91352504	91352584	-	91352585	91362584	91361660	91361674	ELK1	NM_005229	886	-	1.780000
hsa-mir-107	chr10	91352504	91352584	-	91352585	91362584	91361661	91361671	CETS1P54	-	957	-	1.810000
hsa-mir-107	chr10	91352504	91352584	-	91352585	91362584	91361752	91361771	SEF1	-	756	-	2.180000
hsa-mir-107	chr10	91352504	91352584	-	91352585	91362584	91361755	91361770	CDPCR3	-	809	+	1.980000
hsa-mir-107	chr10	91352504	91352584	-	91352585	91362584	91361774	91361787	IK1	-	888	+	2.160000
hsa-mir-122	chr18	56118306	56118390	+	56108306	56118305	56113250	56113268	IRF7	NM_004031	817	+	1.800000
hsa-mir-124-1	chr8	9760898	9760982	-	9760983	9770982	9766731	9766745	SOX9	NM_000346	948	-	2.970000
hsa-mir-124-1	chr8	9760898	9760982	-	9760983	9770982	9766732	9766744	SRY	NM_003140	907	-	1.940000
hsa-mir-124-1	chr8	9760898	9760982	-	9760983	9770982	9766733	9766743	SOX5	NM_152989	970	-	2.290000
hsa-mir-124-1	chr8	9760898	9760982	-	9760983	9770982	9766871	9766884	GATA1	NM_002049	892	+	1.710000
hsa-mir-124-1	chr8	9760898	9760982	-	9760983	9770982	9766914	9766925	PAX4	NM_006193	906	+	1.980000
hsa-mir-124-1	chr8	9760898	9760982	-	9760983	9770982	9766914	9766925	POU6F1	NM_002702	870	+	2.020000
hsa-mir-124-2	chr8	65291706	65291814	+	65281706	65291705	65281992	65282008	FREAC7	-	887	+	2.060000
hsa-mir-124-2	chr8	65291706	65291814	+	65281706	65291705	65282465	65282476	EVI1	-	849	-	1.780000
hsa-mir-124-3	chr20	61809852	61809938	+	61799852	61809851	61802068	61802081	IRF2	NM_002199	826	-	1.860000
hsa-mir-124-3	chr20	61809852	61809938	+	61799852	61809851	61802093	61802109	MEF2	-	769	-	1.650000
hsa-mir-124-3	chr20	61809852	61809938	+	61799852	61809851	61802269	61802279	HSF1	NM_005526	888	-	1.680000
hsa-mir-124-3	chr20	61809852	61809938	+	61799852	61809851	61802281	61802294	PAX3	NM_181459	858	+	2.790000
hsa-mir-124-3	chr20	61809852	61809938	+	61799852	61809851	61802490	61802500	P53	-	972	-	2.100000
hsa-mir-124-3	chr20	61809852	61809938	+	61799852	61809851	61808001	61808018	RFX1	NM_002918	837	+	1.790000
hsa-mir-124-3	chr20	61809852	61809938	+	61799852	61809851	61808148	61808159	EVI1	-	889	-	2.290000
hsa-mir-124-3	chr20	61809852	61809938	+	61799852	61809851	61808165	61808184	SEF1	-	739	-	1.820000
hsa-mir-124-3	chr20	61809852	61809938	+	61799852	61809851	61808443	61808455	HFH1	-	893	+	2.000000
hsa-mir-124-3	chr20	61809852	61809938	+	61799852	61809851	61808460	61808467	EN1	NM_001426	985	+	1.940000
hsa-mir-124-3	chr20	61809852	61809938	+	61799852	61809851	61808497	61808509	CDC5	-	868	-	2.390000
hsa-mir-124-3	chr20	61809852	61809938	+	61799852	61809851	61808799	61808823	COMP1	-	793	+	1.670000
hsa-mir-124-3	chr20	61809852	61809938	+	61799852	61809851	61808852	61808864	NKX3A	-	891	-	2.110000
hsa-mir-124-3	chr20	61809852	61809938	+	61799852	61809851	61809741	61809753	CREBP1	-	849	+	1.650000
hsa-mir-125a	chr19	52196507	52196592	+	52186507	52196506	52187045	52187058	RORA1	-	951	+	2.840000
hsa-mir-125a	chr19	52196507	52196592	+	52186507	52196506	52189408	52189425	YY1	NM_003403	881	-	1.930000
hsa-mir-125a	chr19	52196507	52196592	+	52186507	52196506	52189445	52189462	PPARG	NM_138712	806	-	1.990000
hsa-mir-125a	chr19	52196507	52196592	+	52186507	52196506	52193878	52193885	AP2REP	-	1000	-	2.230000
hsa-mir-125a	chr19	52196507	52196592	+	52186507	52196506	52193996	52194008	EGR2	NM_001136177	863	+	1.950000
hsa-mir-125a	chr19	52196507	52196592	+	52186507	52196506	52193996	52194008	EGR3	NM_004430	843	+	1.740000
hsa-mir-125a	chr19	52196507	52196592	+	52186507	52196506	52193996	52194008	NGFIC	-	875	+	2.090000
hsa-mir-125a	chr19	52196507	52196592	+	52186507	52196506	52194163	52194182	GR	-	845	-	1.860000
hsa-mir-125a	chr19	52196507	52196592	+	52186507	52196506	52194172	52194200	PAX5	NM_016734	781	-	1.740000
hsa-mir-125a	chr19	52196507	52196592	+	52186507	52196506	52194492	52194504	AREB6	-	924	+	1.900000
hsa-mir-125a	chr19	52196507	52196592	+	52186507	52196506	52195431	52195445	FAC1	-	883	+	2.510000
hsa-mir-125a	chr19	52196507	52196592	+	52186507	52196506	52195509	52195530	NRSF	-	749	+	2.190000
hsa-mir-125a	chr19	52196507	52196592	+	52186507	52196506	52195722	52195746	COMP1	-	798	-	1.780000
hsa-mir-125a	chr19	52196507	52196592	+	52186507	52196506	52195830	52195851	PPARG	NM_138712	749	-	1.770000
hsa-mir-125a	chr19	52196507	52196592	+	52186507	52196506	52195831	52195850	HNF4	-	833	-	1.860000
hsa-mir-125a	chr19	52196507	52196592	+	52186507	52196506	52196029	52196042	ZID	-	912	+	2.680000
hsa-mir-125b-1	chr11	121970465	121970552	-	121970553	121980552	121977617	121977627	HLF	NM_002126	883	+	1.810000
hsa-mir-125b-1	chr11	121970465	121970552	-	121970553	121980552	121980353	121980374	NRSF	-	746	+	2.140000
hsa-mir-125b-2	chr21	17962557	17962645	+	17952557	17962556	17954897	17954911	CEBPA	NM_004364	923	-	2.330000
hsa-mir-125b-2	chr21	17962557	17962645	+	17952557	17962556	17954897	17954911	CEBPB	NM_005194	868	-	1.870000
hsa-mir-125b-2	chr21	17962557	17962645	+	17952557	17962556	17954898	17954910	CREB	-	924	+	2.810000
hsa-mir-125b-2	chr21	17962557	17962645	+	17952557	17962556	17954937	17954954	XBP1	NM_005080	797	+	1.760000
hsa-mir-125b-2	chr21	17962557	17962645	+	17952557	17962556	17954971	17954984	OCT1	-	890	+	1.960000
hsa-mir-125b-2	chr21	17962557	17962645	+	17952557	17962556	17955003	17955011	NKX25	-	932	-	1.980000
hsa-mir-125b-2	chr21	17962557	17962645	+	17952557	17962556	17955148	17955160	MEIS1	NM_002398	938	-	2.160000
hsa-mir-125b-2	chr21	17962557	17962645	+	17952557	17962556	17955213	17955231	MIF1	-	780	-	1.750000
hsa-mir-125b-2	chr21	17962557	17962645	+	17952557	17962556	17955214	17955231	RFX1	NM_002918	926	+	3.380000
hsa-mir-125b-2	chr21	17962557	17962645	+	17952557	17962556	17955294	17955316	MEF2	-	805	+	1.830000
hsa-mir-125b-2	chr21	17962557	17962645	+	17952557	17962556	17955340	17955351	SREBP1	-	900	-	2.910000
hsa-mir-125b-2	chr21	17962557	17962645	+	17952557	17962556	17955342	17955354	PAX4	NM_006193	962	-	2.340000
hsa-mir-125b-2	chr21	17962557	17962645	+	17952557	17962556	17955342	17955351	ZIC2	NM_007129	949	+	2.550000
hsa-mir-125b-2	chr21	17962557	17962645	+	17952557	17962556	17955342	17955351	ZIC1	NM_003412	922	+	1.700000
hsa-mir-125b-2	chr21	17962557	17962645	+	17952557	17962556	17955387	17955396	STAT	-	926	-	1.950000
hsa-mir-125b-2	chr21	17962557	17962645	+	17952557	17962556	17955391	17955405	GATA1	NM_002049	872	+	1.870000
hsa-mir-125b-2	chr21	17962557	17962645	+	17952557	17962556	17955444	17955457	RORA2	-	919	+	2.760000
hsa-mir-125b-2	chr21	17962557	17962645	+	17952557	17962556	17955448	17955467	ER	-	806	-	1.970000
hsa-mir-125b-2	chr21	17962557	17962645	+	17952557	17962556	17955453	17955463	NKX22	-	901	+	1.950000
hsa-mir-125b-2	chr21	17962557	17962645	+	17952557	17962556	17956568	17956577	LYF1	-	1000	+	2.690000
hsa-mir-125b-2	chr21	17962557	17962645	+	17952557	17962556	17956665	17956676	CP2	-	894	-	1.810000
hsa-mir-125b-2	chr21	17962557	17962645	+	17952557	17962556	17957438	17957451	OCT	-	815	-	1.710000
hsa-mir-125b-2	chr21	17962557	17962645	+	17952557	17962556	17957712	17957727	OCT1	-	918	-	2.940000
hsa-mir-126	chr9	139565054	139565138	+	139555054	139565053	139556951	139556957	AML1	-	1000	-	1.680000
hsa-mir-126	chr9	139565054	139565138	+	139555054	139565053	139558027	139558056	MYOGNF1	-	761	-	1.930000
hsa-mir-126	chr9	139565054	139565138	+	139555054	139565053	139558072	139558086	MRF2	-	835	-	1.660000
hsa-mir-126	chr9	139565054	139565138	+	139555054	139565053	139558079	139558085	AML1	-	1000	+	1.680000
hsa-mir-126	chr9	139565054	139565138	+	139555054	139565053	139561112	139561122	NRF2	-	899	-	1.650000
hsa-mir-126	chr9	139565054	139565138	+	139555054	139565053	139561142	139561152	NRF2	-	910	-	1.810000
hsa-mir-126	chr9	139565054	139565138	+	139555054	139565053	139562590	139562599	LYF1	-	950	-	1.770000
hsa-mir-126	chr9	139565054	139565138	+	139555054	139565053	139564495	139564503	E2F	-	880	-	1.640000
hsa-mir-126	chr9	139565054	139565138	+	139555054	139565053	139564708	139564720	NMYC	-	902	+	1.900000
hsa-mir-126	chr9	139565054	139565138	+	139555054	139565053	139564709	139564719	USF	-	935	+	2.180000
hsa-mir-126	chr9	139565054	139565138	+	139555054	139565053	139564709	139564720	SREBP1	-	880	-	2.020000
hsa-mir-126	chr9	139565054	139565138	+	139555054	139565053	139564710	139564718	ATF6	NM_007348	882	+	1.730000
hsa-mir-127	chr14	101349316	101349412	+	101339316	101349315	101345811	101345822	TGIF	-	903	-	1.800000
hsa-mir-127	chr14	101349316	101349412	+	101339316	101349315	101345826	101345836	HSF1	NM_005526	893	+	1.770000
hsa-mir-127	chr14	101349316	101349412	+	101339316	101349315	101345879	101345890	NFY	-	971	+	2.130000
hsa-mir-127	chr14	101349316	101349412	+	101339316	101349315	101345880	101345894	CHX10	-	818	+	1.760000
hsa-mir-127	chr14	101349316	101349412	+	101339316	101349315	101345882	101345894	CDP	-	796	+	1.890000
hsa-mir-127	chr14	101349316	101349412	+	101339316	101349315	101345904	101345916	CREBP1	-	872	-	2.040000
hsa-mir-127	chr14	101349316	101349412	+	101339316	101349315	101345921	101345931	MYB	NM_001130173	941	-	2.110000
hsa-mir-127	chr14	101349316	101349412	+	101339316	101349315	101345922	101345937	SPZ1	NM_032567	896	-	1.970000
hsa-mir-127	chr14	101349316	101349412	+	101339316	101349315	101345930	101345942	LMO2COM	-	942	+	1.910000
hsa-mir-127	chr14	101349316	101349412	+	101339316	101349315	101346032	101346049	XBP1	NM_005080	799	+	1.800000
hsa-mir-127	chr14	101349316	101349412	+	101339316	101349315	101346037	101346051	OCT1	-	896	-	2.170000
hsa-mir-127	chr14	101349316	101349412	+	101339316	101349315	101346088	101346100	NFKB	-	886	+	2.240000
hsa-mir-127	chr14	101349316	101349412	+	101339316	101349315	101346089	101346099	CREL	-	931	+	2.160000
hsa-mir-127	chr14	101349316	101349412	+	101339316	101349315	101346089	101346099	NFKAPPAB65	-	899	+	1.640000
hsa-mir-127	chr14	101349316	101349412	+	101339316	101349315	101346097	101346111	MYCMAX	-	812	-	1.780000
hsa-mir-127	chr14	101349316	101349412	+	101339316	101349315	101346097	101346113	ARP1	-	815	+	1.950000
hsa-mir-127	chr14	101349316	101349412	+	101339316	101349315	101346153	101346163	HSF2	NM_004506	955	-	2.290000
hsa-mir-127	chr14	101349316	101349412	+	101339316	101349315	101346153	101346163	HSF1	NM_005526	923	-	2.290000
hsa-mir-127	chr14	101349316	101349412	+	101339316	101349315	101346167	101346184	HNF1	-	864	-	2.840000
hsa-mir-127	chr14	101349316	101349412	+	101339316	101349315	101346582	101346597	OCT1	-	846	+	1.710000
hsa-mir-127	chr14	101349316	101349412	+	101339316	101349315	101348765	101348779	MEIS1BHOXA9	-	826	+	1.950000
hsa-mir-128-1	chr2	136422967	136423048	+	136412967	136422966	136417453	136417466	IRF1	NM_002198	838	-	1.980000
hsa-mir-128-1	chr2	136422967	136423048	+	136412967	136422966	136417453	136417466	IRF2	NM_002199	834	-	2.010000
hsa-mir-128-1	chr2	136422967	136423048	+	136412967	136422966	136417478	136417492	FOXJ2	NM_018416	860	+	1.750000
hsa-mir-128-1	chr2	136422967	136423048	+	136412967	136422966	136417518	136417529	TGIF	-	916	+	2.010000
hsa-mir-128-1	chr2	136422967	136423048	+	136412967	136422966	136417870	136417892	MEF2	-	755	-	1.810000
hsa-mir-128-1	chr2	136422967	136423048	+	136412967	136422966	136417897	136417915	CART1	-	808	+	1.940000
hsa-mir-128-2	chr3	35785968	35786051	+	35775968	35785967	35776704	35776713	MSX1	NM_002448	919	+	2.070000
hsa-mir-128-2	chr3	35785968	35786051	+	35775968	35785967	35776716	35776727	POU6F1	NM_002702	916	-	2.740000
hsa-mir-128-2	chr3	35785968	35786051	+	35775968	35785967	35776805	35776819	SOX9	NM_000346	871	-	1.760000
hsa-mir-128-2	chr3	35785968	35786051	+	35775968	35785967	35776979	35776995	TAL1BETAE47	-	862	+	1.950000
hsa-mir-128-2	chr3	35785968	35786051	+	35775968	35785967	35776979	35776995	TAL1BETAITF2	-	890	+	2.300000
hsa-mir-128-2	chr3	35785968	35786051	+	35775968	35785967	35777514	35777537	OCT1	-	815	-	1.770000
hsa-mir-128-2	chr3	35785968	35786051	+	35775968	35785967	35777604	35777618	FOXO1	NM_002015	834	+	1.940000
hsa-mir-128-2	chr3	35785968	35786051	+	35775968	35785967	35781732	35781746	MEIS1BHOXA9	-	877	-	2.930000
hsa-mir-128-2	chr3	35785968	35786051	+	35775968	35785967	35782053	35782070	RFX1	NM_002918	844	+	1.920000
hsa-mir-128-2	chr3	35785968	35786051	+	35775968	35785967	35782248	35782259	POU6F1	NM_002702	866	+	1.950000
hsa-mir-128-2	chr3	35785968	35786051	+	35775968	35785967	35783106	35783121	SRF	NM_003131	833	+	2.310000
hsa-mir-128-2	chr3	35785968	35786051	+	35775968	35785967	35783159	35783183	GFI1	NM_001127216	827	+	2.050000
hsa-mir-128-2	chr3	35785968	35786051	+	35775968	35785967	35783203	35783217	SOX9	NM_000346	863	+	1.640000
hsa-mir-128-2	chr3	35785968	35786051	+	35775968	35785967	35783253	35783269	FREAC7	-	880	-	1.950000
hsa-mir-128-2	chr3	35785968	35786051	+	35775968	35785967	35783254	35783267	HFH3	-	914	+	1.750000
hsa-mir-128-2	chr3	35785968	35786051	+	35775968	35785967	35783285	35783307	MEF2	-	770	+	2.090000
hsa-mir-128-2	chr3	35785968	35786051	+	35775968	35785967	35783298	35783311	NKX61	-	857	-	1.970000
hsa-mir-128-2	chr3	35785968	35786051	+	35775968	35785967	35783435	35783450	TATA	-	887	-	1.750000
hsa-mir-128-2	chr3	35785968	35786051	+	35775968	35785967	35783441	35783451	TATA	-	930	-	2.080000
hsa-mir-128-2	chr3	35785968	35786051	+	35775968	35785967	35783979	35783990	EVI1	-	880	+	2.320000
hsa-mir-128-2	chr3	35785968	35786051	+	35775968	35785967	35784001	35784008	EN1	NM_001426	976	+	1.770000
hsa-mir-128-2	chr3	35785968	35786051	+	35775968	35785967	35785146	35785165	OCT1	-	800	-	1.680000
hsa-mir-128-2	chr3	35785968	35786051	+	35775968	35785967	35785207	35785218	EVI1	-	882	-	2.170000
hsa-mir-129-1	chr7	127847925	127847996	+	127837925	127847924	127837996	127838007	PAX4	NM_006193	903	-	1.920000
hsa-mir-129-1	chr7	127847925	127847996	+	127837925	127847924	127838026	127838039	HFH3	-	944	-	2.220000
hsa-mir-129-1	chr7	127847925	127847996	+	127837925	127847924	127838027	127838039	HFH1	-	881	-	1.810000
hsa-mir-129-1	chr7	127847925	127847996	+	127837925	127847924	127842701	127842712	EVI1	-	878	-	2.100000
hsa-mir-129-1	chr7	127847925	127847996	+	127837925	127847924	127842701	127842712	GATA	-	926	-	2.240000
hsa-mir-129-1	chr7	127847925	127847996	+	127837925	127847924	127842704	127842713	LMO2COM	-	919	-	1.960000
hsa-mir-129-1	chr7	127847925	127847996	+	127837925	127847924	127842744	127842758	POU3F2	NM_005604	818	-	1.910000
hsa-mir-129-2	chr11	43602944	43603033	+	43592944	43602943	43595294	43595314	ARNT	NM_178426	812	+	2.040000
hsa-mir-129-2	chr11	43602944	43603033	+	43592944	43602943	43595299	43595310	SREBP1	-	894	-	2.230000
hsa-mir-129-2	chr11	43602944	43603033	+	43592944	43602943	43595323	43595345	TCF11MAFG	-	819	-	2.910000
hsa-mir-129-2	chr11	43602944	43603033	+	43592944	43602943	43595329	43595340	NFE2	NM_006163	944	+	2.880000
hsa-mir-129-2	chr11	43602944	43603033	+	43592944	43602943	43595329	43595342	AP1	-	888	-	1.910000
hsa-mir-129-2	chr11	43602944	43603033	+	43592944	43602943	43595564	43595580	FREAC2	-	828	-	1.740000
hsa-mir-129-2	chr11	43602944	43603033	+	43592944	43602943	43595694	43595708	FAC1	-	843	+	1.660000
hsa-mir-129-2	chr11	43602944	43603033	+	43592944	43602943	43595698	43595704	AML1	-	1000	-	1.680000
hsa-mir-129-2	chr11	43602944	43603033	+	43592944	43602943	43595712	43595723	NFE2	NM_006163	891	+	2.000000
hsa-mir-129-2	chr11	43602944	43603033	+	43592944	43602943	43595713	43595724	BACH2	NM_021813	874	+	1.670000
hsa-mir-129-2	chr11	43602944	43603033	+	43592944	43602943	43595714	43595723	AP1	-	988	-	2.430000
hsa-mir-129-2	chr11	43602944	43603033	+	43592944	43602943	43595750	43595760	MYB	NM_001130173	934	+	1.980000
hsa-mir-129-2	chr11	43602944	43603033	+	43592944	43602943	43595800	43595815	BACH1	NM_206866	818	+	1.840000
hsa-mir-129-2	chr11	43602944	43603033	+	43592944	43602943	43595801	43595812	NFE2	NM_006163	901	+	2.160000
hsa-mir-129-2	chr11	43602944	43603033	+	43592944	43602943	43595801	43595814	AP1	-	905	-	2.190000
hsa-mir-129-2	chr11	43602944	43603033	+	43592944	43602943	43595802	43595813	BACH2	NM_021813	939	+	2.780000
hsa-mir-129-2	chr11	43602944	43603033	+	43592944	43602943	43596681	43596692	AP1	-	903	-	1.650000
hsa-mir-129-2	chr11	43602944	43603033	+	43592944	43602943	43596988	43597010	MEF2	-	881	+	3.070000
hsa-mir-129-2	chr11	43602944	43603033	+	43592944	43602943	43596992	43597008	RSRFC4	-	882	-	2.720000
hsa-mir-129-2	chr11	43602944	43603033	+	43592944	43602943	43597095	43597106	POU6F1	NM_002702	859	-	1.850000
hsa-mir-129-2	chr11	43602944	43603033	+	43592944	43602943	43601099	43601114	PBX1	NM_002585	859	-	2.580000
hsa-mir-129-2	chr11	43602944	43603033	+	43592944	43602943	43601579	43601588	EVI1	-	890	-	2.030000
hsa-mir-129-2	chr11	43602944	43603033	+	43592944	43602943	43602232	43602247	HNF3B	-	877	+	1.700000
hsa-mir-129-2	chr11	43602944	43603033	+	43592944	43602943	43602536	43602547	EVI1	-	820	+	1.680000
hsa-mir-130a	chr11	57408671	57408759	+	57398671	57408670	57407953	57407966	OCT	-	862	+	2.510000
hsa-mir-130a	chr11	57408671	57408759	+	57398671	57408670	57407959	57407973	OCT1	-	909	-	2.440000
hsa-mir-130a	chr11	57408671	57408759	+	57398671	57408670	57408139	57408154	HNF3B	-	912	+	2.320000
hsa-mir-130b	chr22	22007593	22007674	+	21997593	22007592	21997598	21997608	SOX5	NM_152989	962	-	2.170000
hsa-mir-130b	chr22	22007593	22007674	+	21997593	22007592	21998795	21998809	FOXO4	NM_005938	841	+	1.850000
hsa-mir-130b	chr22	22007593	22007674	+	21997593	22007592	21998795	21998811	FREAC2	-	828	-	1.740000
hsa-mir-130b	chr22	22007593	22007674	+	21997593	22007592	21998795	21998811	FREAC4	-	858	-	2.490000
hsa-mir-132	chr17	1953202	1953302	-	1953303	1963302	1953478	1953488	POU3F2	NM_005604	891	-	2.230000
hsa-mir-132	chr17	1953202	1953302	-	1953303	1963302	1953729	1953738	AREB6	-	957	+	1.640000
hsa-mir-132	chr17	1953202	1953302	-	1953303	1963302	1953731	1953747	BRN2	-	835	-	2.190000
hsa-mir-132	chr17	1953202	1953302	-	1953303	1963302	1954697	1954710	IK3	-	877	+	2.010000
hsa-mir-132	chr17	1953202	1953302	-	1953303	1963302	1957251	1957262	TGIF	-	917	-	2.020000
hsa-mir-132	chr17	1953202	1953302	-	1953303	1963302	1957709	1957725	TAL1BETAITF2	-	856	-	1.740000
hsa-mir-132	chr17	1953202	1953302	-	1953303	1963302	1957709	1957725	TAL1BETAE47	-	863	-	1.970000
hsa-mir-132	chr17	1953202	1953302	-	1953303	1963302	1957724	1957736	E4BP4	-	834	+	1.670000
hsa-mir-132	chr17	1953202	1953302	-	1953303	1963302	1957748	1957760	PAX4	NM_006193	928	-	1.770000
hsa-mir-132	chr17	1953202	1953302	-	1953303	1963302	1957760	1957775	HNF1	-	845	-	2.190000
hsa-mir-132	chr17	1953202	1953302	-	1953303	1963302	1957762	1957774	FOXD3	NM_012183	901	-	1.730000
hsa-mir-132	chr17	1953202	1953302	-	1953303	1963302	1957808	1957822	USF	-	919	-	1.800000
hsa-mir-132	chr17	1953202	1953302	-	1953303	1963302	1957810	1957820	MYOD	-	997	-	2.120000
hsa-mir-132	chr17	1953202	1953302	-	1953303	1963302	1957816	1957830	MEIS1BHOXA9	-	837	+	2.160000
hsa-mir-132	chr17	1953202	1953302	-	1953303	1963302	1957827	1957845	NF1	NM_001042492	883	-	1.670000
hsa-mir-132	chr17	1953202	1953302	-	1953303	1963302	1957827	1957846	AHRARNT	-	816	+	2.230000
hsa-mir-132	chr17	1953202	1953302	-	1953303	1963302	1957849	1957860	SREBP1	-	832	-	1.780000
hsa-mir-132	chr17	1953202	1953302	-	1953303	1963302	1957851	1957863	PAX4	NM_006193	950	-	2.140000
hsa-mir-132	chr17	1953202	1953302	-	1953303	1963302	1957852	1957864	IK2	-	941	+	1.700000
hsa-mir-132	chr17	1953202	1953302	-	1953303	1963302	1958025	1958040	E47	-	884	-	1.930000
hsa-mir-132	chr17	1953202	1953302	-	1953303	1963302	1961979	1961985	AML1	-	1000	-	1.680000
hsa-mir-132	chr17	1953202	1953302	-	1953303	1963302	1962004	1962010	AML1	-	1000	-	1.680000
hsa-mir-132	chr17	1953202	1953302	-	1953303	1963302	1962008	1962017	MSX1	NM_002448	921	-	2.110000
hsa-mir-132	chr17	1953202	1953302	-	1953303	1963302	1962026	1962032	AML1	-	1000	+	1.680000
hsa-mir-133a-1	chr18	19405659	19405746	-	19405747	19415746	19414799	19414811	FOXD3	NM_012183	896	-	1.640000
hsa-mir-133a-1	chr18	19405659	19405746	-	19405747	19415746	19406052	19406064	LMO2COM	-	932	+	1.760000
hsa-mir-133a-1	chr18	19405659	19405746	-	19405747	19415746	19407413	19407427	POU3F2	NM_005604	821	+	1.960000
hsa-mir-133a-1	chr18	19405659	19405746	-	19405747	19415746	19407457	19407472	OCT1	-	875	+	2.210000
hsa-mir-133a-1	chr18	19405659	19405746	-	19405747	19415746	19408145	19408160	TST1	-	868	-	2.280000
hsa-mir-133a-1	chr18	19405659	19405746	-	19405747	19415746	19408657	19408669	HFH1	-	910	-	2.280000
hsa-mir-133a-2	chr20	61162119	61162220	+	61152119	61162118	61157140	61157153	OCT	-	814	+	1.690000
hsa-mir-133a-2	chr20	61162119	61162220	+	61152119	61162118	61157158	61157174	S8	-	917	+	2.520000
hsa-mir-133a-2	chr20	61162119	61162220	+	61152119	61162118	61157159	61157173	CHX10	-	871	-	2.670000
hsa-mir-133a-2	chr20	61162119	61162220	+	61152119	61162118	61157162	61157173	PAX4	NM_006193	894	-	1.750000
hsa-mir-133a-2	chr20	61162119	61162220	+	61152119	61162118	61157172	61157194	TCF11MAFG	-	756	-	1.660000
hsa-mir-133a-2	chr20	61162119	61162220	+	61152119	61162118	61157172	61157185	OCT	-	832	+	2.000000
hsa-mir-133a-2	chr20	61162119	61162220	+	61152119	61162118	61157178	61157189	NFE2	NM_006163	887	+	1.930000
hsa-mir-133a-2	chr20	61162119	61162220	+	61152119	61162118	61157228	61157241	OCT	-	867	-	2.600000
hsa-mir-133a-2	chr20	61162119	61162220	+	61152119	61162118	61157365	61157381	FREAC4	-	814	-	1.660000
hsa-mir-133a-2	chr20	61162119	61162220	+	61152119	61162118	61157365	61157381	FREAC3	-	912	-	3.440000
hsa-mir-133a-2	chr20	61162119	61162220	+	61152119	61162118	61157365	61157381	FREAC2	-	877	-	2.600000
hsa-mir-133a-2	chr20	61162119	61162220	+	61152119	61162118	61157365	61157379	FOXO4	NM_005938	908	+	3.010000
hsa-mir-133a-2	chr20	61162119	61162220	+	61152119	61162118	61157365	61157379	FOXO3	NM_001455	931	+	3.200000
hsa-mir-133a-2	chr20	61162119	61162220	+	61152119	61162118	61157365	61157379	FOXO1	NM_002015	880	+	2.750000
hsa-mir-133a-2	chr20	61162119	61162220	+	61152119	61162118	61157366	61157379	HFH3	-	911	+	1.700000
hsa-mir-133a-2	chr20	61162119	61162220	+	61152119	61162118	61158199	61158214	TST1	-	845	+	1.730000
hsa-mir-133a-2	chr20	61162119	61162220	+	61152119	61162118	61158267	61158285	RFX1	NM_002918	897	+	2.940000
hsa-mir-133a-2	chr20	61162119	61162220	+	61152119	61162118	61158329	61158335	AML1	-	1000	+	1.680000
hsa-mir-134	chr14	101521024	101521096	+	101511024	101521023	101511835	101511851	BRN2	-	820	-	1.890000
hsa-mir-134	chr14	101521024	101521096	+	101511024	101521023	101511846	101511862	FREAC7	-	861	+	1.640000
hsa-mir-134	chr14	101521024	101521096	+	101511024	101521023	101511863	101511875	CDP	-	785	-	1.690000
hsa-mir-134	chr14	101521024	101521096	+	101511024	101521023	101515423	101515447	GFI1	NM_001127216	811	-	1.760000
hsa-mir-134	chr14	101521024	101521096	+	101511024	101521023	101515430	101515445	PBX1	NM_002585	809	-	1.720000
hsa-mir-134	chr14	101521024	101521096	+	101511024	101521023	101515508	101515522	POU3F2	NM_005604	844	+	2.320000
hsa-mir-134	chr14	101521024	101521096	+	101511024	101521023	101515558	101515574	HAND1E47	-	855	+	1.790000
hsa-mir-134	chr14	101521024	101521096	+	101511024	101521023	101515561	101515579	CEBP	-	814	+	1.660000
hsa-mir-134	chr14	101521024	101521096	+	101511024	101521023	101515812	101515822	GATA1	NM_002049	889	+	1.740000
hsa-mir-134	chr14	101521024	101521096	+	101511024	101521023	101515858	101515881	PPARG	NM_138712	708	-	1.970000
hsa-mir-134	chr14	101521024	101521096	+	101511024	101521023	101515984	101515998	GATA1	NM_002049	868	+	2.090000
hsa-mir-134	chr14	101521024	101521096	+	101511024	101521023	101515987	101515996	LMO2COM	-	914	+	1.860000
hsa-mir-135a-1	chr3	52328235	52328324	-	52328325	52338324	52329367	52329389	HEN1	-	801	-	1.880000
hsa-mir-135a-1	chr3	52328235	52328324	-	52328325	52338324	52330758	52330773	TAXCREB	-	769	-	1.890000
hsa-mir-135a-1	chr3	52328235	52328324	-	52328325	52338324	52330928	52330941	AREB6	-	926	-	2.230000
hsa-mir-135a-1	chr3	52328235	52328324	-	52328325	52338324	52331802	52331818	ARP1	-	852	+	2.720000
hsa-mir-135a-1	chr3	52328235	52328324	-	52328325	52338324	52331828	52331840	PAX4	NM_006193	930	-	1.810000
hsa-mir-135a-1	chr3	52328235	52328324	-	52328325	52338324	52332920	52332944	BRACH	-	710	-	2.060000
hsa-mir-135a-1	chr3	52328235	52328324	-	52328325	52338324	52332922	52332933	SREBP1	-	826	+	1.680000
hsa-mir-135a-1	chr3	52328235	52328324	-	52328325	52338324	52333584	52333603	ER	-	794	-	1.750000
hsa-mir-135a-1	chr3	52328235	52328324	-	52328325	52338324	52333586	52333602	TAL1BETAE47	-	842	+	1.640000
hsa-mir-135a-1	chr3	52328235	52328324	-	52328325	52338324	52334286	52334298	IK2	-	947	+	1.810000
hsa-mir-135a-1	chr3	52328235	52328324	-	52328325	52338324	52335321	52335337	E47	-	905	+	2.010000
hsa-mir-135a-1	chr3	52328235	52328324	-	52328325	52338324	52335323	52335335	AREB6	-	892	-	1.760000
hsa-mir-135a-1	chr3	52328235	52328324	-	52328325	52338324	52335896	52335916	YY1	NM_003403	776	-	1.690000
hsa-mir-135a-1	chr3	52328235	52328324	-	52328325	52338324	52335937	52335944	AP2REP	-	1000	-	2.230000
hsa-mir-135a-1	chr3	52328235	52328324	-	52328325	52338324	52336941	52336954	OCT1	-	875	+	1.670000
hsa-mir-135a-1	chr3	52328235	52328324	-	52328325	52338324	52336976	52336990	CEBPB	NM_005194	860	-	1.710000
hsa-mir-135a-1	chr3	52328235	52328324	-	52328325	52338324	52336988	52337006	NF1	NM_001042492	889	-	1.760000
hsa-mir-135a-1	chr3	52328235	52328324	-	52328325	52338324	52337019	52337040	STAT1	NM_139266	789	-	1.980000
hsa-mir-135a-1	chr3	52328235	52328324	-	52328325	52338324	52337030	52337040	CREL	-	899	-	1.660000
hsa-mir-135a-1	chr3	52328235	52328324	-	52328325	52338324	52337134	52337156	OLF1	-	839	+	2.240000
hsa-mir-135a-1	chr3	52328235	52328324	-	52328325	52338324	52337138	52337152	ROAZ	-	754	-	1.680000
hsa-mir-135a-1	chr3	52328235	52328324	-	52328325	52338324	52337143	52337159	HAND1E47	-	857	+	1.830000
hsa-mir-135a-2	chr12	97957590	97957689	+	97947590	97957589	97950025	97950038	RORA1	-	893	+	1.900000
hsa-mir-135a-2	chr12	97957590	97957689	+	97947590	97957589	97950801	97950817	BRN2	-	809	-	1.680000
hsa-mir-135a-2	chr12	97957590	97957689	+	97947590	97957589	97954248	97954263	HNF1	-	831	-	1.950000
hsa-mir-135a-2	chr12	97957590	97957689	+	97947590	97957589	97955691	97955705	POU3F2	NM_005604	801	-	1.650000
hsa-mir-135a-2	chr12	97957590	97957689	+	97947590	97957589	97955816	97955829	RORA1	-	878	+	1.660000
hsa-mir-135b	chr1	205417430	205417526	-	205417527	205427526	205418632	205418646	CEBPA	NM_004364	912	+	2.120000
hsa-mir-135b	chr1	205417430	205417526	-	205417527	205427526	205418632	205418646	CEBPB	NM_005194	924	+	3.020000
hsa-mir-135b	chr1	205417430	205417526	-	205417527	205427526	205418641	205418659	SRF	NM_003131	750	-	1.920000
hsa-mir-135b	chr1	205417430	205417526	-	205417527	205427526	205418776	205418800	BRACH	-	691	+	1.650000
hsa-mir-135b	chr1	205417430	205417526	-	205417527	205427526	205419392	205419406	FOXJ2	NM_018416	924	-	3.030000
hsa-mir-135b	chr1	205417430	205417526	-	205417527	205427526	205421925	205421942	YY1	NM_003403	914	+	2.570000
hsa-mir-135b	chr1	205417430	205417526	-	205417527	205427526	205422108	205422122	SOX9	NM_000346	893	+	2.110000
hsa-mir-135b	chr1	205417430	205417526	-	205417527	205427526	205422689	205422699	TLX2	NM_016170	885	+	1.960000
hsa-mir-136	chr14	101351039	101351120	+	101341039	101351038	101345811	101345822	TGIF	-	903	-	1.800000
hsa-mir-136	chr14	101351039	101351120	+	101341039	101351038	101345826	101345836	HSF1	NM_005526	893	+	1.770000
hsa-mir-136	chr14	101351039	101351120	+	101341039	101351038	101345879	101345890	NFY	-	971	+	2.130000
hsa-mir-136	chr14	101351039	101351120	+	101341039	101351038	101345880	101345894	CHX10	-	818	+	1.760000
hsa-mir-136	chr14	101351039	101351120	+	101341039	101351038	101345882	101345894	CDP	-	796	+	1.890000
hsa-mir-136	chr14	101351039	101351120	+	101341039	101351038	101345904	101345916	CREBP1	-	872	-	2.040000
hsa-mir-136	chr14	101351039	101351120	+	101341039	101351038	101345921	101345931	MYB	NM_001130173	941	-	2.110000
hsa-mir-136	chr14	101351039	101351120	+	101341039	101351038	101345922	101345937	SPZ1	NM_032567	896	-	1.970000
hsa-mir-136	chr14	101351039	101351120	+	101341039	101351038	101345930	101345942	LMO2COM	-	942	+	1.910000
hsa-mir-136	chr14	101351039	101351120	+	101341039	101351038	101346032	101346049	XBP1	NM_005080	799	+	1.800000
hsa-mir-136	chr14	101351039	101351120	+	101341039	101351038	101346037	101346051	OCT1	-	896	-	2.170000
hsa-mir-136	chr14	101351039	101351120	+	101341039	101351038	101346088	101346100	NFKB	-	886	+	2.240000
hsa-mir-136	chr14	101351039	101351120	+	101341039	101351038	101346089	101346099	CREL	-	931	+	2.160000
hsa-mir-136	chr14	101351039	101351120	+	101341039	101351038	101346089	101346099	NFKAPPAB65	-	899	+	1.640000
hsa-mir-136	chr14	101351039	101351120	+	101341039	101351038	101346097	101346111	MYCMAX	-	812	-	1.780000
hsa-mir-136	chr14	101351039	101351120	+	101341039	101351038	101346097	101346113	ARP1	-	815	+	1.950000
hsa-mir-136	chr14	101351039	101351120	+	101341039	101351038	101346153	101346163	HSF2	NM_004506	955	-	2.290000
hsa-mir-136	chr14	101351039	101351120	+	101341039	101351038	101346153	101346163	HSF1	NM_005526	923	-	2.290000
hsa-mir-136	chr14	101351039	101351120	+	101341039	101351038	101346167	101346184	HNF1	-	864	-	2.840000
hsa-mir-136	chr14	101351039	101351120	+	101341039	101351038	101346582	101346597	OCT1	-	846	+	1.710000
hsa-mir-136	chr14	101351039	101351120	+	101341039	101351038	101348765	101348779	MEIS1BHOXA9	-	826	+	1.950000
hsa-mir-137	chr1	98511626	98511727	-	98511728	98521727	98512900	98512909	HOXA3	NM_030661	949	-	2.180000
hsa-mir-137	chr1	98511626	98511727	-	98511728	98521727	98513013	98513032	OCT1	-	840	-	2.340000
hsa-mir-137	chr1	98511626	98511727	-	98511728	98521727	98513111	98513125	FOXJ2	NM_018416	924	+	3.030000
hsa-mir-137	chr1	98511626	98511727	-	98511728	98521727	98513218	98513234	FREAC4	-	839	+	2.140000
hsa-mir-137	chr1	98511626	98511727	-	98511728	98521727	98516518	98516534	FREAC3	-	847	+	2.250000
hsa-mir-137	chr1	98511626	98511727	-	98511728	98521727	98516521	98516539	FOXJ2	NM_018416	926	+	2.130000
hsa-mir-137	chr1	98511626	98511727	-	98511728	98521727	98516522	98516538	FREAC7	-	885	+	2.030000
hsa-mir-137	chr1	98511626	98511727	-	98511728	98521727	98516524	98516539	HNF3B	-	878	-	1.720000
hsa-mir-137	chr1	98511626	98511727	-	98511728	98521727	98516524	98516537	HFH3	-	952	-	2.340000
hsa-mir-137	chr1	98511626	98511727	-	98511728	98521727	98516525	98516537	FOXD3	NM_012183	921	-	2.070000
hsa-mir-137	chr1	98511626	98511727	-	98511728	98521727	98517553	98517568	HNF1	-	833	+	1.990000
hsa-mir-137	chr1	98511626	98511727	-	98511728	98521727	98517731	98517745	FOXJ2	NM_018416	885	+	2.250000
hsa-mir-137	chr1	98511626	98511727	-	98511728	98521727	98518370	98518380	CDPCR1	-	875	-	2.370000
hsa-mir-137	chr1	98511626	98511727	-	98511728	98521727	98518605	98518620	ISRE	-	805	-	1.850000
hsa-mir-137	chr1	98511626	98511727	-	98511728	98521727	98518725	98518734	PBX1	NM_002585	931	+	1.950000
hsa-mir-138-1	chr3	44155704	44155802	+	44145704	44155703	44149854	44149869	TATA	-	887	-	1.750000
hsa-mir-138-1	chr3	44155704	44155802	+	44145704	44155703	44149860	44149868	TBP	NM_003194	1000	-	1.970000
hsa-mir-138-1	chr3	44155704	44155802	+	44145704	44155703	44150374	44150387	GATA1	NM_002049	913	+	2.100000
hsa-mir-138-1	chr3	44155704	44155802	+	44145704	44155703	44150539	44150553	SRF	NM_003131	857	+	2.220000
hsa-mir-138-2	chr16	56892430	56892513	+	56882430	56892429	56882433	56882449	GRE	-	828	+	1.860000
hsa-mir-138-2	chr16	56892430	56892513	+	56882430	56892429	56882455	56882464	ZIC2	NM_007129	918	-	2.050000
hsa-mir-138-2	chr16	56892430	56892513	+	56882430	56892429	56882455	56882464	ZIC3	NM_003413	932	-	1.870000
hsa-mir-138-2	chr16	56892430	56892513	+	56882430	56892429	56883938	56883957	GR	-	849	-	1.930000
hsa-mir-138-2	chr16	56892430	56892513	+	56882430	56892429	56885377	56885401	HTF	-	830	-	2.900000
hsa-mir-138-2	chr16	56892430	56892513	+	56882430	56892429	56885381	56885398	XBP1	NM_005080	803	+	1.880000
hsa-mir-138-2	chr16	56892430	56892513	+	56882430	56892429	56885385	56885400	EVI1	-	832	-	1.890000
hsa-mir-138-2	chr16	56892430	56892513	+	56882430	56892429	56885603	56885613	TATA	-	905	+	1.720000
hsa-mir-138-2	chr16	56892430	56892513	+	56882430	56892429	56886439	56886449	HSF1	NM_005526	942	+	2.620000
hsa-mir-138-2	chr16	56892430	56892513	+	56882430	56892429	56886439	56886449	HSF2	NM_004506	948	-	2.160000
hsa-mir-138-2	chr16	56892430	56892513	+	56882430	56892429	56886461	56886479	RFX1	NM_002918	906	-	3.090000
hsa-mir-139	chr11	72326107	72326174	-	72326175	72336174	72326455	72326464	EVI1	-	901	+	2.210000
hsa-mir-139	chr11	72326107	72326174	-	72326175	72336174	72326458	72326476	CART1	-	825	-	2.270000
hsa-mir-139	chr11	72326107	72326174	-	72326175	72336174	72329259	72329277	AP4	-	880	+	2.630000
hsa-mir-139	chr11	72326107	72326174	-	72326175	72336174	72329306	72329316	SP1	NM_003109	973	-	2.040000
hsa-mir-139	chr11	72326107	72326174	-	72326175	72336174	72329321	72329334	GATA1	NM_002049	951	+	2.790000
hsa-mir-139	chr11	72326107	72326174	-	72326175	72336174	72329412	72329426	ROAZ	-	773	+	1.990000
hsa-mir-139	chr11	72326107	72326174	-	72326175	72336174	72329415	72329424	HOXA3	NM_030661	945	+	2.090000
hsa-mir-139	chr11	72326107	72326174	-	72326175	72336174	72329591	72329601	CDPCR3HD	-	921	+	2.330000
hsa-mir-139	chr11	72326107	72326174	-	72326175	72336174	72329603	72329617	MEIS1AHOXA9	-	844	-	2.630000
hsa-mir-139	chr11	72326107	72326174	-	72326175	72336174	72329603	72329617	MEIS1BHOXA9	-	886	-	3.100000
hsa-mir-139	chr11	72326107	72326174	-	72326175	72336174	72329701	72329731	PAX4	NM_006193	741	-	1.770000
hsa-mir-139	chr11	72326107	72326174	-	72326175	72336174	72332169	72332178	STAT	-	914	-	1.750000
hsa-mir-140	chr16	69966984	69967083	+	69956984	69966983	69958676	69958694	RFX1	NM_002918	942	-	3.720000
hsa-mir-140	chr16	69966984	69967083	+	69956984	69966983	69958765	69958778	RORA1	-	915	+	2.260000
hsa-mir-140	chr16	69966984	69967083	+	69956984	69966983	69962246	69962263	PPARG	NM_138712	794	-	1.770000
hsa-mir-140	chr16	69966984	69967083	+	69956984	69966983	69962246	69962266	PPARA	NM_005036	749	-	1.680000
hsa-mir-140	chr16	69966984	69967083	+	69956984	69966983	69962251	69962269	GCNF	-	804	-	2.380000
hsa-mir-140	chr16	69966984	69967083	+	69956984	69966983	69963550	69963559	STAT	-	923	-	1.900000
hsa-mir-140	chr16	69966984	69967083	+	69956984	69966983	69963802	69963816	ROAZ	-	767	-	1.890000
hsa-mir-140	chr16	69966984	69967083	+	69956984	69966983	69964927	69964938	AP1	-	911	-	1.740000
hsa-mir-140	chr16	69966984	69967083	+	69956984	69966983	69965200	69965210	NKX22	-	929	+	2.420000
hsa-mir-140	chr16	69966984	69967083	+	69956984	69966983	69965489	69965506	PPARG	NM_138712	810	+	2.070000
hsa-mir-140	chr16	69966984	69967083	+	69956984	69966983	69965490	69965509	HNF4	-	823	+	1.670000
hsa-mir-140	chr16	69966984	69967083	+	69956984	69966983	69965915	69965935	MYCMAX	-	851	-	2.400000
hsa-mir-140	chr16	69966984	69967083	+	69956984	69966983	69965917	69965934	XBP1	NM_005080	845	+	2.670000
hsa-mir-140	chr16	69966984	69967083	+	69956984	69966983	69965918	69965932	MYCMAX	-	839	-	2.180000
hsa-mir-140	chr16	69966984	69967083	+	69956984	69966983	69965918	69965932	USF	-	941	-	2.150000
hsa-mir-140	chr16	69966984	69967083	+	69956984	69966983	69965919	69965931	NMYC	-	926	+	2.230000
hsa-mir-140	chr16	69966984	69967083	+	69956984	69966983	69965919	69965931	AREB6	-	894	-	1.790000
hsa-mir-140	chr16	69966984	69967083	+	69956984	69966983	69966171	69966182	EVI1	-	827	+	1.790000
hsa-mir-140	chr16	69966984	69967083	+	69956984	69966983	69966178	69966192	POU3F2	NM_005604	836	-	2.190000
hsa-mir-140	chr16	69966984	69967083	+	69956984	69966983	69966201	69966212	GATA	-	917	+	2.070000
hsa-mir-140	chr16	69966984	69967083	+	69956984	69966983	69966402	69966413	AP1FJ	-	921	-	1.780000
hsa-mir-140	chr16	69966984	69967083	+	69956984	69966983	69966429	69966443	SOX9	NM_000346	893	+	2.110000
hsa-mir-140	chr16	69966984	69967083	+	69956984	69966983	69966431	69966441	SOX5	NM_152989	983	+	2.480000
hsa-mir-140	chr16	69966984	69967083	+	69956984	69966983	69966645	69966657	OCT1	-	942	-	2.840000
hsa-mir-143	chr5	148808481	148808586	+	148798481	148808480	148799677	148799685	NKX25	-	920	-	1.790000
hsa-mir-143	chr5	148808481	148808586	+	148798481	148808480	148799724	148799739	BACH1	NM_206866	840	+	2.210000
hsa-mir-143	chr5	148808481	148808586	+	148798481	148808480	148799725	148799738	AP1	-	980	+	3.420000
hsa-mir-143	chr5	148808481	148808586	+	148798481	148808480	148799726	148799737	BACH2	NM_021813	923	+	2.510000
hsa-mir-143	chr5	148808481	148808586	+	148798481	148808480	148799727	148799738	NFE2	NM_006163	975	-	3.390000
hsa-mir-143	chr5	148808481	148808586	+	148798481	148808480	148801949	148801963	MRF2	-	868	+	2.400000
hsa-mir-143	chr5	148808481	148808586	+	148798481	148808480	148802453	148802473	YY1	NM_003403	797	-	2.060000
hsa-mir-143	chr5	148808481	148808586	+	148798481	148808480	148802511	148802530	ER	-	799	+	1.840000
hsa-mir-143	chr5	148808481	148808586	+	148798481	148808480	148802521	148802534	RORA1	-	887	-	1.800000
hsa-mir-143	chr5	148808481	148808586	+	148798481	148808480	148807580	148807591	AP1FJ	-	917	-	1.710000
hsa-mir-143	chr5	148808481	148808586	+	148798481	148808480	148807658	148807669	BACH2	NM_021813	873	-	1.660000
hsa-mir-144	chr17	27188551	27188636	-	27188637	27198636	27193853	27193868	E47	-	874	-	1.770000
hsa-mir-144	chr17	27188551	27188636	-	27188637	27198636	27194360	27194382	TCF11MAFG	-	836	-	3.250000
hsa-mir-144	chr17	27188551	27188636	-	27188637	27198636	27194634	27194653	OCT1	-	800	+	1.680000
hsa-mir-144	chr17	27188551	27188636	-	27188637	27198636	27196966	27196983	PPARG	NM_138712	875	-	3.280000
hsa-mir-144	chr17	27188551	27188636	-	27188637	27198636	27196966	27196986	PPARA	NM_005036	787	-	2.450000
hsa-mir-145	chr5	148810209	148810296	+	148800209	148810208	148801949	148801963	MRF2	-	868	+	2.400000
hsa-mir-145	chr5	148810209	148810296	+	148800209	148810208	148802453	148802473	YY1	NM_003403	797	-	2.060000
hsa-mir-145	chr5	148810209	148810296	+	148800209	148810208	148802511	148802530	ER	-	799	+	1.840000
hsa-mir-145	chr5	148810209	148810296	+	148800209	148810208	148802521	148802534	RORA1	-	887	-	1.800000
hsa-mir-145	chr5	148810209	148810296	+	148800209	148810208	148807580	148807591	AP1FJ	-	917	-	1.710000
hsa-mir-145	chr5	148810209	148810296	+	148800209	148810208	148807658	148807669	BACH2	NM_021813	873	-	1.660000
hsa-mir-145	chr5	148810209	148810296	+	148800209	148810208	148809905	148809919	COUP	-	862	-	1.790000
hsa-mir-146a	chr5	159912359	159912457	+	159902359	159912358	159902470	159902480	GATA1	NM_002049	889	-	1.740000
hsa-mir-146a	chr5	159912359	159912457	+	159902359	159912358	159902744	159902756	OCT1	-	874	+	1.800000
hsa-mir-146a	chr5	159912359	159912457	+	159902359	159912358	159902747	159902760	NKX61	-	901	+	2.680000
hsa-mir-146a	chr5	159912359	159912457	+	159902359	159912358	159906289	159906307	CEBP	-	829	+	1.990000
hsa-mir-146a	chr5	159912359	159912457	+	159902359	159912358	159910740	159910750	GATA1	NM_002049	897	-	1.890000
hsa-mir-146a	chr5	159912359	159912457	+	159902359	159912358	159910779	159910796	HNF1	-	806	-	1.670000
hsa-mir-146a	chr5	159912359	159912457	+	159902359	159912358	159910871	159910886	CDP	-	825	-	1.660000
hsa-mir-146a	chr5	159912359	159912457	+	159902359	159912358	159910871	159910886	PBX1	NM_002585	881	-	2.960000
hsa-mir-146a	chr5	159912359	159912457	+	159902359	159912358	159911710	159911724	CEBPB	NM_005194	899	+	1.750000
hsa-mir-146a	chr5	159912359	159912457	+	159902359	159912358	159911804	159911821	HNF1	-	806	+	1.670000
hsa-mir-146b	chr10	104196269	104196341	+	104186269	104196268	104188241	104188250	PBX1	NM_002585	915	+	1.690000
hsa-mir-147b	chr15	45725248	45725327	+	45715248	45725247	45717379	45717403	GFI1	NM_001127216	852	+	2.500000
hsa-mir-147b	chr15	45725248	45725327	+	45715248	45725247	45717985	45717994	PBX1	NM_002585	913	+	1.660000
hsa-mir-147b	chr15	45725248	45725327	+	45715248	45725247	45717987	45717998	POU6F1	NM_002702	874	+	2.080000
hsa-mir-147b	chr15	45725248	45725327	+	45715248	45725247	45718026	45718038	CDP	-	787	+	1.720000
hsa-mir-147b	chr15	45725248	45725327	+	45715248	45725247	45718039	45718053	OCT1	-	877	+	1.770000
hsa-mir-147b	chr15	45725248	45725327	+	45715248	45725247	45718050	45718061	POU6F1	NM_002702	872	+	2.050000
hsa-mir-147b	chr15	45725248	45725327	+	45715248	45725247	45718070	45718086	TAL1BETAITF2	-	923	-	2.850000
hsa-mir-147b	chr15	45725248	45725327	+	45715248	45725247	45718070	45718086	TAL1ALPHAE47	-	955	-	3.130000
hsa-mir-147b	chr15	45725248	45725327	+	45715248	45725247	45718126	45718141	HNF1	-	834	-	2.000000
hsa-mir-147b	chr15	45725248	45725327	+	45715248	45725247	45718129	45718146	PPARG	NM_138712	808	-	2.030000
hsa-mir-147b	chr15	45725248	45725327	+	45715248	45725247	45718134	45718144	POU3F2	NM_005604	908	-	2.490000
hsa-mir-147b	chr15	45725248	45725327	+	45715248	45725247	45718135	45718148	RORA2	-	865	-	1.850000
hsa-mir-147b	chr15	45725248	45725327	+	45715248	45725247	45718138	45718156	CART1	-	843	+	2.620000
hsa-mir-147b	chr15	45725248	45725327	+	45715248	45725247	45718138	45718149	POU6F1	NM_002702	860	+	1.860000
hsa-mir-147b	chr15	45725248	45725327	+	45715248	45725247	45718142	45718150	TBP	NM_003194	993	-	1.870000
hsa-mir-147b	chr15	45725248	45725327	+	45715248	45725247	45718185	45718203	CART1	-	818	+	2.130000
hsa-mir-147b	chr15	45725248	45725327	+	45715248	45725247	45720178	45720191	AP1	-	903	-	2.160000
hsa-mir-147b	chr15	45725248	45725327	+	45715248	45725247	45722717	45722733	S8	-	865	+	1.720000
hsa-mir-147b	chr15	45725248	45725327	+	45715248	45725247	45724279	45724291	NFKB	-	866	+	1.930000
hsa-mir-147b	chr15	45725248	45725327	+	45715248	45725247	45724282	45724295	CEBP	-	921	-	2.060000
hsa-mir-147b	chr15	45725248	45725327	+	45715248	45725247	45724423	45724445	MEF2	-	852	+	2.580000
hsa-mir-147b	chr15	45725248	45725327	+	45715248	45725247	45724427	45724443	RSRFC4	-	836	-	1.990000
hsa-mir-147b	chr15	45725248	45725327	+	45715248	45725247	45724434	45724446	OCT1	-	903	-	2.240000
hsa-mir-147b	chr15	45725248	45725327	+	45715248	45725247	45724435	45724445	POU3F2	NM_005604	911	-	2.530000
hsa-mir-147b	chr15	45725248	45725327	+	45715248	45725247	45724504	45724522	RFX1	NM_002918	833	-	1.830000
hsa-mir-147b	chr15	45725248	45725327	+	45715248	45725247	45724700	45724712	NFAT	-	943	+	1.830000
hsa-mir-148a	chr7	25989539	25989606	-	25989607	25999606	25990001	25990019	GCNF	-	828	-	2.820000
hsa-mir-148a	chr7	25989539	25989606	-	25989607	25999606	25993393	25993408	TST1	-	845	+	1.730000
hsa-mir-148a	chr7	25989539	25989606	-	25989607	25999606	25993645	25993655	HSF1	NM_005526	914	-	2.130000
hsa-mir-148a	chr7	25989539	25989606	-	25989607	25999606	25993645	25993655	HSF2	NM_004506	921	-	1.680000
hsa-mir-148a	chr7	25989539	25989606	-	25989607	25999606	25995546	25995562	FREAC3	-	834	+	2.020000
hsa-mir-148a	chr7	25989539	25989606	-	25989607	25999606	25995546	25995562	FREAC4	-	813	+	1.650000
hsa-mir-148a	chr7	25989539	25989606	-	25989607	25999606	25995566	25995576	TATA	-	915	+	1.860000
hsa-mir-148b	chr12	54731000	54731098	+	54721000	54730999	54722161	54722176	TATA	-	913	+	2.240000
hsa-mir-148b	chr12	54731000	54731098	+	54721000	54730999	54722500	54722508	E2F	-	909	-	2.100000
hsa-mir-148b	chr12	54731000	54731098	+	54721000	54730999	54722501	54722515	SRF	NM_003131	866	+	2.370000
hsa-mir-148b	chr12	54731000	54731098	+	54721000	54730999	54722513	54722533	YY1	NM_003403	795	+	2.020000
hsa-mir-148b	chr12	54731000	54731098	+	54721000	54730999	54722549	54722565	AHRARNT	-	868	+	2.170000
hsa-mir-148b	chr12	54731000	54731098	+	54721000	54730999	54722562	54722580	GCNF	-	784	+	2.010000
hsa-mir-148b	chr12	54731000	54731098	+	54721000	54730999	54722567	54722578	GATA	-	959	+	2.870000
hsa-mir-148b	chr12	54731000	54731098	+	54721000	54730999	54722651	54722661	TLX2	NM_016170	926	+	2.830000
hsa-mir-148b	chr12	54731000	54731098	+	54721000	54730999	54723487	54723497	CDPCR1	-	911	+	3.080000
hsa-mir-148b	chr12	54731000	54731098	+	54721000	54730999	54723518	54723530	PAX4	NM_006193	933	+	1.860000
hsa-mir-149	chr2	241395418	241395506	+	241385418	241395417	241385726	241385741	CDPCR3	-	853	-	2.960000
hsa-mir-149	chr2	241395418	241395506	+	241385418	241395417	241385782	241385790	STAT1	NM_139266	997	+	1.790000
hsa-mir-149	chr2	241395418	241395506	+	241385418	241395417	241385800	241385828	PAX5	NM_016734	796	-	2.040000
hsa-mir-149	chr2	241395418	241395506	+	241385418	241395417	241385801	241385822	PAX4	NM_006193	847	-	2.350000
hsa-mir-149	chr2	241395418	241395506	+	241385418	241395417	241385805	241385821	AHRARNT	-	871	-	2.230000
hsa-mir-149	chr2	241395418	241395506	+	241385418	241395417	241388592	241388605	OCT	-	854	+	2.370000
hsa-mir-149	chr2	241395418	241395506	+	241385418	241395417	241388653	241388671	MIF1	-	798	-	2.070000
hsa-mir-149	chr2	241395418	241395506	+	241385418	241395417	241388654	241388671	RFX1	NM_002918	871	-	2.400000
hsa-mir-149	chr2	241395418	241395506	+	241385418	241395417	241388658	241388669	NFE2	NM_006163	894	+	2.050000
hsa-mir-150	chr19	50004042	50004125	-	50004126	50014125	50004297	50004310	AREB6	-	920	-	2.130000
hsa-mir-150	chr19	50004042	50004125	-	50004126	50014125	50004919	50004943	BRACH	-	722	-	2.320000
hsa-mir-150	chr19	50004042	50004125	-	50004126	50014125	50005104	50005123	GR	-	836	-	1.690000
hsa-mir-150	chr19	50004042	50004125	-	50004126	50014125	50005125	50005144	AHRARNT	-	801	+	1.940000
hsa-mir-150	chr19	50004042	50004125	-	50004126	50014125	50005397	50005408	AP1	-	957	+	2.190000
hsa-mir-150	chr19	50004042	50004125	-	50004126	50014125	50005458	50005471	ZID	-	880	+	2.100000
hsa-mir-150	chr19	50004042	50004125	-	50004126	50014125	50005476	50005486	P53	-	956	-	1.800000
hsa-mir-150	chr19	50004042	50004125	-	50004126	50014125	50005492	50005507	SPZ1	NM_032567	879	-	1.680000
hsa-mir-150	chr19	50004042	50004125	-	50004126	50014125	50005513	50005543	PAX4	NM_006193	740	+	1.750000
hsa-mir-150	chr19	50004042	50004125	-	50004126	50014125	50005514	50005534	P53	-	790	-	3.580000
hsa-mir-150	chr19	50004042	50004125	-	50004126	50014125	50005524	50005554	HOX13	-	756	+	2.460000
hsa-mir-150	chr19	50004042	50004125	-	50004126	50014125	50005531	50005539	MZF1	NM_003422	986	-	1.840000
hsa-mir-150	chr19	50004042	50004125	-	50004126	50014125	50005570	50005592	HEN1	-	839	+	2.500000
hsa-mir-150	chr19	50004042	50004125	-	50004126	50014125	50005573	50005588	E47	-	869	-	1.690000
hsa-mir-150	chr19	50004042	50004125	-	50004126	50014125	50005573	50005591	AP4	-	836	+	1.900000
hsa-mir-150	chr19	50004042	50004125	-	50004126	50014125	50005789	50005809	P53	-	698	-	1.880000
hsa-mir-150	chr19	50004042	50004125	-	50004126	50014125	50006361	50006382	PAX4	NM_006193	813	+	1.690000
hsa-mir-150	chr19	50004042	50004125	-	50004126	50014125	50007342	50007357	TAXCREB	-	834	+	3.100000
hsa-mir-150	chr19	50004042	50004125	-	50004126	50014125	50007397	50007409	AREB6	-	908	-	2.020000
hsa-mir-150	chr19	50004042	50004125	-	50004126	50014125	50007416	50007433	XBP1	NM_005080	833	+	2.440000
hsa-mir-150	chr19	50004042	50004125	-	50004126	50014125	50007482	50007495	CEBP	-	959	+	2.890000
hsa-mir-150	chr19	50004042	50004125	-	50004126	50014125	50007486	50007496	TLX2	NM_016170	882	+	1.900000
hsa-mir-150	chr19	50004042	50004125	-	50004126	50014125	50007548	50007562	ATF	-	852	+	1.900000
hsa-mir-150	chr19	50004042	50004125	-	50004126	50014125	50007549	50007561	CREBP1	-	849	+	1.650000
hsa-mir-150	chr19	50004042	50004125	-	50004126	50014125	50007551	50007559	ATF6	NM_007348	915	+	2.230000
hsa-mir-150	chr19	50004042	50004125	-	50004126	50014125	50007551	50007559	CREBP1CJUN	-	945	+	2.240000
hsa-mir-150	chr19	50004042	50004125	-	50004126	50014125	50007551	50007559	CREB	-	918	+	1.820000
hsa-mir-150	chr19	50004042	50004125	-	50004126	50014125	50007611	50007632	NRSF	-	718	-	1.650000
hsa-mir-150	chr19	50004042	50004125	-	50004126	50014125	50008383	50008403	MYCMAX	-	817	-	1.930000
hsa-mir-150	chr19	50004042	50004125	-	50004126	50014125	50008385	50008401	GRE	-	834	-	1.980000
hsa-mir-150	chr19	50004042	50004125	-	50004126	50014125	50008385	50008401	ARNT	NM_178426	853	-	1.780000
hsa-mir-150	chr19	50004042	50004125	-	50004126	50014125	50008386	50008400	USF	-	900	+	2.480000
hsa-mir-150	chr19	50004042	50004125	-	50004126	50014125	50008386	50008400	MAX	NM_197957	868	-	2.040000
hsa-mir-150	chr19	50004042	50004125	-	50004126	50014125	50008387	50008398	SREBP1	-	873	+	1.910000
hsa-mir-150	chr19	50004042	50004125	-	50004126	50014125	50008400	50008410	MYB	NM_001130173	928	+	1.870000
hsa-mir-150	chr19	50004042	50004125	-	50004126	50014125	50008698	50008711	MZF1	NM_003422	897	-	2.100000
hsa-mir-150	chr19	50004042	50004125	-	50004126	50014125	50008859	50008873	COUP	-	955	+	3.560000
hsa-mir-150	chr19	50004042	50004125	-	50004126	50014125	50008978	50008991	RORA2	-	859	+	1.750000
hsa-mir-150	chr19	50004042	50004125	-	50004126	50014125	50009176	50009190	COUP	-	861	+	1.770000
hsa-mir-150	chr19	50004042	50004125	-	50004126	50014125	50009320	50009336	E47	-	892	-	1.810000
hsa-mir-150	chr19	50004042	50004125	-	50004126	50014125	50009340	50009353	CHOP	-	840	-	1.770000
hsa-mir-150	chr19	50004042	50004125	-	50004126	50014125	50009732	50009751	ER	-	825	+	2.320000
hsa-mir-150	chr19	50004042	50004125	-	50004126	50014125	50009735	50009753	GCNF	-	794	-	2.200000
hsa-mir-150	chr19	50004042	50004125	-	50004126	50014125	50009844	50009856	NMYC	-	906	-	1.950000
hsa-mir-150	chr19	50004042	50004125	-	50004126	50014125	50013608	50013615	AP2REP	-	1000	-	2.230000
hsa-mir-150	chr19	50004042	50004125	-	50004126	50014125	50013700	50013710	P53	-	950	+	1.690000
hsa-mir-150	chr19	50004042	50004125	-	50004126	50014125	50013879	50013900	PPARG	NM_138712	783	-	2.380000
hsa-mir-151	chr8	141742663	141742752	-	141742753	141752752	141744581	141744595	GATA1	NM_002049	876	+	1.960000
hsa-mir-151	chr8	141742663	141742752	-	141742753	141752752	141747390	141747404	MEIS1BHOXA9	-	832	-	2.070000
hsa-mir-151	chr8	141742663	141742752	-	141742753	141752752	141747659	141747683	COMP1	-	821	+	2.320000
hsa-mir-151	chr8	141742663	141742752	-	141742753	141752752	141747664	141747694	PAX4	NM_006193	780	-	2.560000
hsa-mir-151	chr8	141742663	141742752	-	141742753	141752752	141747673	141747686	MZF1	NM_003422	894	+	2.040000
hsa-mir-151	chr8	141742663	141742752	-	141742753	141752752	141747675	141747688	MAZR	-	874	+	1.640000
hsa-mir-151	chr8	141742663	141742752	-	141742753	141752752	141747704	141747714	GATA1	NM_002049	926	+	2.410000
hsa-mir-151	chr8	141742663	141742752	-	141742753	141752752	141747759	141747765	AML1	-	1000	-	1.680000
hsa-mir-151	chr8	141742663	141742752	-	141742753	141752752	141747763	141747771	NKX25	-	963	-	2.470000
hsa-mir-151	chr8	141742663	141742752	-	141742753	141752752	141748936	141748950	OCT1	-	887	+	1.980000
hsa-mir-151	chr8	141742663	141742752	-	141742753	141752752	141748959	141748972	GATA1	NM_002049	895	+	1.770000
hsa-mir-151	chr8	141742663	141742752	-	141742753	141752752	141749031	141749045	CEBPB	NM_005194	903	+	1.830000
hsa-mir-151	chr8	141742663	141742752	-	141742753	141752752	141749032	141749047	EVI1	-	830	+	1.850000
hsa-mir-151	chr8	141742663	141742752	-	141742753	141752752	141749038	141749051	IRF1	NM_002198	837	+	1.970000
hsa-mir-151	chr8	141742663	141742752	-	141742753	141752752	141749038	141749051	IRF2	NM_002199	870	+	2.660000
hsa-mir-151	chr8	141742663	141742752	-	141742753	141752752	141749077	141749087	SOX5	NM_152989	930	+	1.700000
hsa-mir-151	chr8	141742663	141742752	-	141742753	141752752	141749280	141749293	OCT	-	823	-	1.840000
hsa-mir-151	chr8	141742663	141742752	-	141742753	141752752	141749513	141749529	MEF2	-	782	-	1.910000
hsa-mir-152	chr17	46114527	46114613	-	46114614	46124613	46115978	46115996	MIF1	-	776	+	1.670000
hsa-mir-152	chr17	46114527	46114613	-	46114614	46124613	46116061	46116082	NRSF	-	732	-	1.900000
hsa-mir-152	chr17	46114527	46114613	-	46114614	46124613	46116303	46116318	CDPCR3	-	841	+	2.690000
hsa-mir-152	chr17	46114527	46114613	-	46114614	46124613	46116327	46116338	CP2	-	921	-	2.280000
hsa-mir-152	chr17	46114527	46114613	-	46114614	46124613	46116335	46116356	PAX6	NM_001127612	766	-	1.650000
hsa-mir-152	chr17	46114527	46114613	-	46114614	46124613	46116411	46116434	PPARG	NM_138712	713	+	2.070000
hsa-mir-152	chr17	46114527	46114613	-	46114614	46124613	46116425	46116438	ZID	-	863	+	1.800000
hsa-mir-152	chr17	46114527	46114613	-	46114614	46124613	46117067	46117086	GR	-	856	+	2.060000
hsa-mir-152	chr17	46114527	46114613	-	46114614	46124613	46117070	46117080	GATA2	NM_001145662	946	-	1.740000
hsa-mir-152	chr17	46114527	46114613	-	46114614	46124613	46117095	46117116	PPARG	NM_138712	786	-	2.440000
hsa-mir-152	chr17	46114527	46114613	-	46114614	46124613	46117099	46117113	COUP	-	867	+	1.880000
hsa-mir-152	chr17	46114527	46114613	-	46114614	46124613	46117131	46117147	TAL1BETAITF2	-	875	-	2.050000
hsa-mir-152	chr17	46114527	46114613	-	46114614	46124613	46117158	46117170	AREB6	-	911	+	1.710000
hsa-mir-152	chr17	46114527	46114613	-	46114614	46124613	46117161	46117190	MYOGNF1	-	795	+	2.570000
hsa-mir-152	chr17	46114527	46114613	-	46114614	46124613	46117197	46117212	TST1	-	860	+	2.090000
hsa-mir-152	chr17	46114527	46114613	-	46114614	46124613	46117218	46117226	MZF1	NM_003422	990	+	1.890000
hsa-mir-152	chr17	46114527	46114613	-	46114614	46124613	46123180	46123198	CART1	-	816	-	2.100000
hsa-mir-152	chr17	46114527	46114613	-	46114614	46124613	46123184	46123198	CHX10	-	842	-	2.170000
hsa-mir-152	chr17	46114527	46114613	-	46114614	46124613	46123187	46123203	BRN2	-	866	-	2.800000
hsa-mir-152	chr17	46114527	46114613	-	46114614	46124613	46123242	46123252	CDPCR3HD	-	886	+	1.640000
hsa-mir-152	chr17	46114527	46114613	-	46114614	46124613	46123304	46123311	NKX25	-	948	+	1.640000
hsa-mir-152	chr17	46114527	46114613	-	46114614	46124613	46123455	46123475	PPARA	NM_005036	759	+	1.880000
hsa-mir-152	chr17	46114527	46114613	-	46114614	46124613	46123480	46123494	OCT1	-	877	+	1.770000
hsa-mir-152	chr17	46114527	46114613	-	46114614	46124613	46123501	46123514	OCT1	-	893	-	2.020000
hsa-mir-152	chr17	46114527	46114613	-	46114614	46124613	46123529	46123539	GATA2	NM_001145662	950	+	1.810000
hsa-mir-152	chr17	46114527	46114613	-	46114614	46124613	46123877	46123900	OCT1	-	814	-	1.750000
hsa-mir-153-1	chr2	220158833	220158922	-	220158923	220168922	220168341	220168359	NF1	NM_001042492	913	-	2.120000
hsa-mir-153-1	chr2	220158833	220158922	-	220158923	220168922	220168383	220168397	P300	-	901	+	2.490000
hsa-mir-153-1	chr2	220158833	220158922	-	220158923	220168922	220168728	220168743	CDP	-	847	-	2.020000
hsa-mir-153-1	chr2	220158833	220158922	-	220158923	220168922	220168729	220168746	HNF1	-	822	+	1.990000
hsa-mir-153-2	chr7	157367028	157367114	-	157367115	157377114	157371763	157371774	POU6F1	NM_002702	886	-	2.270000
hsa-mir-153-2	chr7	157367028	157367114	-	157367115	157377114	157371890	157371905	HNF3B	-	893	+	1.980000
hsa-mir-153-2	chr7	157367028	157367114	-	157367115	157377114	157371891	157371907	FREAC3	-	841	-	2.140000
hsa-mir-153-2	chr7	157367028	157367114	-	157367115	157377114	157371926	157371944	RFX1	NM_002918	921	-	3.350000
hsa-mir-153-2	chr7	157367028	157367114	-	157367115	157377114	157372716	157372725	HOXA3	NM_030661	936	-	1.880000
hsa-mir-153-2	chr7	157367028	157367114	-	157367115	157377114	157372805	157372815	POU3F2	NM_005604	880	-	2.060000
hsa-mir-154	chr14	101526092	101526175	+	101516092	101526091	101522369	101522380	TGIF	-	904	-	1.820000
hsa-mir-154	chr14	101526092	101526175	+	101516092	101526091	101522388	101522402	FAC1	-	866	+	2.150000
hsa-mir-154	chr14	101526092	101526175	+	101516092	101526091	101522388	101522402	MRF2	-	870	+	2.440000
hsa-mir-154	chr14	101526092	101526175	+	101516092	101526091	101522408	101522430	TCF11MAFG	-	788	+	2.300000
hsa-mir-154	chr14	101526092	101526175	+	101516092	101526091	101522548	101522561	CEBP	-	919	-	2.010000
hsa-mir-154	chr14	101526092	101526175	+	101516092	101526091	101522604	101522618	FOXO1	NM_002015	826	-	1.800000
hsa-mir-154	chr14	101526092	101526175	+	101516092	101526091	101522604	101522618	FOXO4	NM_005938	833	-	1.710000
hsa-mir-154	chr14	101526092	101526175	+	101516092	101526091	101522797	101522821	BRACH	-	709	-	2.040000
hsa-mir-154	chr14	101526092	101526175	+	101516092	101526091	101522838	101522853	STAT5B	NM_012448	865	-	1.840000
hsa-mir-154	chr14	101526092	101526175	+	101516092	101526091	101523575	101523599	STAT5A	NM_003152	798	-	2.370000
hsa-mir-154	chr14	101526092	101526175	+	101516092	101526091	101523586	101523604	MIF1	-	831	+	2.670000
hsa-mir-154	chr14	101526092	101526175	+	101516092	101526091	101523587	101523602	STAT5A	NM_003152	866	+	1.640000
hsa-mir-154	chr14	101526092	101526175	+	101516092	101526091	101523634	101523653	GR	-	836	-	1.690000
hsa-mir-154	chr14	101526092	101526175	+	101516092	101526091	101523693	101523706	RORA1	-	882	+	1.720000
hsa-mir-154	chr14	101526092	101526175	+	101516092	101526091	101523693	101523706	RORA2	-	864	+	1.830000
hsa-mir-154	chr14	101526092	101526175	+	101516092	101526091	101523701	101523712	FOXO4	NM_005938	939	+	1.960000
hsa-mir-155	chr21	26946292	26946356	+	26936292	26946291	26940928	26940940	CDC5	-	850	-	2.050000
hsa-mir-181a-1	chr1	198828173	198828282	-	198828283	198838282	198833690	198833706	FREAC2	-	836	-	1.880000
hsa-mir-181a-1	chr1	198828173	198828282	-	198828283	198838282	198833992	198834008	BRN2	-	835	+	2.190000
hsa-mir-181a-1	chr1	198828173	198828282	-	198828283	198838282	198833996	198834010	GATA1	NM_002049	884	-	2.120000
hsa-mir-181a-1	chr1	198828173	198828282	-	198828283	198838282	198834128	198834142	CEBPA	NM_004364	889	-	1.690000
hsa-mir-181a-1	chr1	198828173	198828282	-	198828283	198838282	198837770	198837779	PBX1	NM_002585	916	+	1.710000
hsa-mir-181a-2	chr9	127454721	127454830	+	127444721	127454720	127446141	127446154	NKX61	-	882	-	2.370000
hsa-mir-181a-2	chr9	127454721	127454830	+	127444721	127454720	127446240	127446258	SRF	NM_003131	779	+	2.450000
hsa-mir-181a-2	chr9	127454721	127454830	+	127444721	127454720	127446391	127446404	OCT1	-	885	+	1.860000
hsa-mir-181a-2	chr9	127454721	127454830	+	127444721	127454720	127446486	127446496	POU3F2	NM_005604	886	-	2.150000
hsa-mir-181a-2	chr9	127454721	127454830	+	127444721	127454720	127446494	127446518	BRACH	-	713	-	2.130000
hsa-mir-181a-2	chr9	127454721	127454830	+	127444721	127454720	127446566	127446577	EVI1	-	853	+	1.660000
hsa-mir-181a-2	chr9	127454721	127454830	+	127444721	127454720	127446606	127446630	BRACH	-	711	-	2.080000
hsa-mir-181a-2	chr9	127454721	127454830	+	127444721	127454720	127446650	127446666	GRE	-	825	+	1.800000
hsa-mir-181a-2	chr9	127454721	127454830	+	127444721	127454720	127446673	127446687	CHX10	-	824	-	1.870000
hsa-mir-181a-2	chr9	127454721	127454830	+	127444721	127454720	127446675	127446693	CART1	-	810	+	1.980000
hsa-mir-181a-2	chr9	127454721	127454830	+	127444721	127454720	127446677	127446691	OCT1	-	875	+	2.250000
hsa-mir-181a-2	chr9	127454721	127454830	+	127444721	127454720	127446712	127446725	OCT1	-	896	-	2.080000
hsa-mir-181a-2	chr9	127454721	127454830	+	127444721	127454720	127446740	127446762	MEF2	-	819	-	2.050000
hsa-mir-181a-2	chr9	127454721	127454830	+	127444721	127454720	127446742	127446758	RSRFC4	-	840	-	2.050000
hsa-mir-181a-2	chr9	127454721	127454830	+	127444721	127454720	127446759	127446777	CART1	-	808	-	1.940000
hsa-mir-181a-2	chr9	127454721	127454830	+	127444721	127454720	127446768	127446779	PAX4	NM_006193	897	+	1.800000
hsa-mir-181a-2	chr9	127454721	127454830	+	127444721	127454720	127446793	127446803	LHX3	NM_178138	927	+	2.010000
hsa-mir-181a-2	chr9	127454721	127454830	+	127444721	127454720	127446793	127446811	CART1	-	846	+	2.670000
hsa-mir-181a-2	chr9	127454721	127454830	+	127444721	127454720	127446817	127446829	OCT1	-	911	+	2.370000
hsa-mir-181a-2	chr9	127454721	127454830	+	127444721	127454720	127446820	127446833	NKX61	-	837	+	1.640000
hsa-mir-181a-2	chr9	127454721	127454830	+	127444721	127454720	127446835	127446849	MEIS1AHOXA9	-	816	+	2.070000
hsa-mir-181a-2	chr9	127454721	127454830	+	127444721	127454720	127446863	127446877	MEIS1AHOXA9	-	802	-	1.790000
hsa-mir-181a-2	chr9	127454721	127454830	+	127444721	127454720	127446901	127446923	TCF11MAFG	-	786	-	2.260000
hsa-mir-181a-2	chr9	127454721	127454830	+	127444721	127454720	127446967	127446981	OCT1	-	902	+	2.290000
hsa-mir-181a-2	chr9	127454721	127454830	+	127444721	127454720	127446976	127446990	FOXJ2	NM_018416	903	+	2.610000
hsa-mir-181a-2	chr9	127454721	127454830	+	127444721	127454720	127446997	127447013	S8	-	865	-	1.720000
hsa-mir-181a-2	chr9	127454721	127454830	+	127444721	127454720	127447061	127447076	BACH1	NM_206866	833	+	2.090000
hsa-mir-181a-2	chr9	127454721	127454830	+	127444721	127454720	127447061	127447076	PBX1	NM_002585	813	+	1.790000
hsa-mir-181a-2	chr9	127454721	127454830	+	127444721	127454720	127448844	127448862	IRF7	NM_004031	878	+	3.050000
hsa-mir-181a-2	chr9	127454721	127454830	+	127444721	127454720	127448845	127448860	ISRE	-	846	-	2.580000
hsa-mir-181a-2	chr9	127454721	127454830	+	127444721	127454720	127448951	127448970	SEF1	-	731	-	1.660000
hsa-mir-181a-2	chr9	127454721	127454830	+	127444721	127454720	127448979	127449001	MEF2	-	764	-	1.980000
hsa-mir-181a-2	chr9	127454721	127454830	+	127444721	127454720	127448983	127448995	OCT1	-	919	+	2.490000
hsa-mir-181a-2	chr9	127454721	127454830	+	127444721	127454720	127448984	127448996	CDC5	-	845	-	1.950000
hsa-mir-181a-2	chr9	127454721	127454830	+	127444721	127454720	127449058	127449070	MEIS1	NM_002398	910	-	1.740000
hsa-mir-181a-2	chr9	127454721	127454830	+	127444721	127454720	127449059	127449070	TGIF	-	941	+	2.400000
hsa-mir-181a-2	chr9	127454721	127454830	+	127444721	127454720	127449082	127449095	HFH3	-	947	-	2.260000
hsa-mir-181a-2	chr9	127454721	127454830	+	127444721	127454720	127449099	127449118	SEF1	-	735	-	1.740000
hsa-mir-181a-2	chr9	127454721	127454830	+	127444721	127454720	127449136	127449146	HMX1	NM_018942	855	-	2.320000
hsa-mir-181a-2	chr9	127454721	127454830	+	127444721	127454720	127449152	127449165	GATA1	NM_002049	927	-	2.350000
hsa-mir-181a-2	chr9	127454721	127454830	+	127444721	127454720	127449163	127449177	FOXJ2	NM_018416	888	+	2.310000
hsa-mir-181a-2	chr9	127454721	127454830	+	127444721	127454720	127449188	127449201	NKX61	-	850	-	1.850000
hsa-mir-181a-2	chr9	127454721	127454830	+	127444721	127454720	127449223	127449238	CDP	-	846	-	2.000000
hsa-mir-181a-2	chr9	127454721	127454830	+	127444721	127454720	127449257	127449276	OCT1	-	829	+	2.160000
hsa-mir-181a-2	chr9	127454721	127454830	+	127444721	127454720	127449465	127449478	CEBP	-	904	+	1.680000
hsa-mir-181a-2	chr9	127454721	127454830	+	127444721	127454720	127454268	127454275	NKX25	-	986	+	2.250000
hsa-mir-181a-2	chr9	127454721	127454830	+	127444721	127454720	127454321	127454338	HNF1	-	839	-	2.330000
hsa-mir-181a-2	chr9	127454721	127454830	+	127444721	127454720	127454346	127454360	SOX9	NM_000346	886	+	2.000000
hsa-mir-181a-2	chr9	127454721	127454830	+	127444721	127454720	127454348	127454358	SOX5	NM_152989	943	+	1.890000
hsa-mir-181a-2	chr9	127454721	127454830	+	127444721	127454720	127454370	127454384	OCT1	-	899	-	2.230000
hsa-mir-181a-2	chr9	127454721	127454830	+	127444721	127454720	127454373	127454387	POU3F2	NM_005604	822	-	1.970000
hsa-mir-181a-2	chr9	127454721	127454830	+	127444721	127454720	127454420	127454444	BRACH	-	734	+	2.590000
hsa-mir-181a-2	chr9	127454721	127454830	+	127444721	127454720	127454431	127454443	OCT1	-	882	+	1.920000
hsa-mir-181a-2	chr9	127454721	127454830	+	127444721	127454720	127454436	127454444	NKX25	-	930	+	1.950000
hsa-mir-181a-2	chr9	127454721	127454830	+	127444721	127454720	127454436	127454460	HTF	-	823	+	2.750000
hsa-mir-181a-2	chr9	127454721	127454830	+	127444721	127454720	127454542	127454565	OCT1	-	822	+	1.910000
hsa-mir-181a-2	chr9	127454721	127454830	+	127444721	127454720	127454545	127454563	CART1	-	837	+	2.500000
hsa-mir-181a-2	chr9	127454721	127454830	+	127444721	127454720	127454548	127454563	HNF1	-	818	-	1.740000
hsa-mir-181a-2	chr9	127454721	127454830	+	127444721	127454720	127454552	127454582	PAX4	NM_006193	758	+	2.110000
hsa-mir-181a-2	chr9	127454721	127454830	+	127444721	127454720	127454566	127454580	CHX10	-	814	+	1.690000
hsa-mir-181a-2	chr9	127454721	127454830	+	127444721	127454720	127454587	127454600	MZF1	NM_003422	891	-	1.990000
hsa-mir-181a-2	chr9	127454721	127454830	+	127444721	127454720	127454658	127454667	EVI1	-	887	+	1.990000
hsa-mir-181b-1	chr1	198828002	198828111	-	198828112	198838111	198833690	198833706	FREAC2	-	836	-	1.880000
hsa-mir-181b-1	chr1	198828002	198828111	-	198828112	198838111	198833992	198834008	BRN2	-	835	+	2.190000
[truncated: 9,623 more rows]
