# Supplementary material for: PuTmiR: A database for extracting neighboring transcription factors of human microRNAs
Source: BMC Bioinformatics. 2010 Apr 15;11:190. doi: 10.1186/1471-2105-11-190 (PMC2873535; doi:10.1186/1471-2105-11-190)
Supplement: Additional file 2 — List of putative TF→miRNA information on the 10 kb DSR. The list of putative TFs that have binding sites in the 10 kb downstream regions of the miRNAs. This tabular data includes the miRNA names, along with their genomic locations (chromosome name, strand, start site and end site), putative binding TFs and their genomic locations (strand, start site of binding and end site of binding) and strength of binding prediction (prediction score and z-score). [file 1471-2105-11-190-S2.TXT]

name	chrom	chromStart	chromEnd	strand	Start10kb	End10kb	chromStartTF	chromEndTF	TF	Refseq	score	strand	zScore
hsa-let-7a-1	chr9	96938239	96938318	+	96938319	96948318	96945966	96945979	RORA2	-	878	+	2.070000
hsa-let-7a-1	chr9	96938239	96938318	+	96938319	96948318	96946140	96946146	AML1	-	1000	+	1.680000
hsa-let-7a-1	chr9	96938239	96938318	+	96938319	96948318	96946411	96946420	ZIC1	NM_003412	994	-	3.000000
hsa-let-7a-1	chr9	96938239	96938318	+	96938319	96948318	96946411	96946420	ZIC2	NM_007129	968	-	2.850000
hsa-let-7a-1	chr9	96938239	96938318	+	96938319	96948318	96946411	96946420	ZIC3	NM_003413	1000	-	3.010000
hsa-let-7a-1	chr9	96938239	96938318	+	96938319	96948318	96946425	96946444	GR	-	834	+	1.660000
hsa-let-7a-1	chr9	96938239	96938318	+	96938319	96948318	96947053	96947065	MEIS1	NM_002398	914	+	1.800000
hsa-let-7a-2	chr11	122017230	122017301	-	122007230	122017229	122007915	122007929	GATA1	NM_002049	850	-	1.750000
hsa-let-7a-2	chr11	122017230	122017301	-	122007230	122017229	122010491	122010500	AREB6	-	960	-	1.690000
hsa-let-7a-2	chr11	122017230	122017301	-	122007230	122017229	122010492	122010508	TAL1ALPHAE47	-	892	+	2.080000
hsa-let-7a-2	chr11	122017230	122017301	-	122007230	122017229	122010492	122010508	TAL1BETAITF2	-	896	+	2.400000
hsa-let-7a-3	chr22	46508629	46508702	+	46508703	46518702	46510946	46510957	NFE2	NM_006163	884	+	1.880000
hsa-let-7a-3	chr22	46508629	46508702	+	46508703	46518702	46512840	46512864	GFI1	NM_001127216	816	+	1.850000
hsa-let-7a-3	chr22	46508629	46508702	+	46508703	46518702	46515527	46515543	EVI1	-	781	-	2.070000
hsa-let-7a-3	chr22	46508629	46508702	+	46508703	46518702	46515555	46515570	PBX1	NM_002585	804	-	1.640000
hsa-let-7a-3	chr22	46508629	46508702	+	46508703	46518702	46517441	46517448	NKX25	-	982	+	2.190000
hsa-let-7b	chr22	46509566	46509648	+	46509649	46519648	46510946	46510957	NFE2	NM_006163	884	+	1.880000
hsa-let-7b	chr22	46509566	46509648	+	46509649	46519648	46512840	46512864	GFI1	NM_001127216	816	+	1.850000
hsa-let-7b	chr22	46509566	46509648	+	46509649	46519648	46515527	46515543	EVI1	-	781	-	2.070000
hsa-let-7b	chr22	46509566	46509648	+	46509649	46519648	46515555	46515570	PBX1	NM_002585	804	-	1.640000
hsa-let-7b	chr22	46509566	46509648	+	46509649	46519648	46517441	46517448	NKX25	-	982	+	2.190000
hsa-let-7c	chr21	17912148	17912231	+	17912232	17922231	17916264	17916294	PAX4	NM_006193	742	+	1.790000
hsa-let-7c	chr21	17912148	17912231	+	17912232	17922231	17916311	17916325	CEBPB	NM_005194	859	+	1.690000
hsa-let-7c	chr21	17912148	17912231	+	17912232	17922231	17916318	17916324	AML1	-	1000	-	1.680000
hsa-let-7c	chr21	17912148	17912231	+	17912232	17922231	17916335	17916345	LHX3	NM_178138	910	+	1.790000
hsa-let-7c	chr21	17912148	17912231	+	17912232	17922231	17916358	17916377	PAX2	NM_000278	781	-	1.760000
hsa-let-7c	chr21	17912148	17912231	+	17912232	17922231	17916365	17916372	NKX25	-	1000	-	2.480000
hsa-let-7c	chr21	17912148	17912231	+	17912232	17922231	17916371	17916387	S8	-	870	+	1.790000
hsa-let-7c	chr21	17912148	17912231	+	17912232	17922231	17916374	17916388	CHX10	-	827	+	1.920000
hsa-let-7c	chr21	17912148	17912231	+	17912232	17922231	17916382	17916396	GATA1	NM_002049	901	+	2.460000
hsa-let-7c	chr21	17912148	17912231	+	17912232	17922231	17916460	17916471	SREBP1	-	855	+	2.160000
hsa-let-7c	chr21	17912148	17912231	+	17912232	17922231	17916460	17916474	RREB1	NM_001003699	886	+	2.670000
hsa-let-7c	chr21	17912148	17912231	+	17912232	17922231	17916462	17916474	PAX4	NM_006193	932	+	1.840000
hsa-let-7c	chr21	17912148	17912231	+	17912232	17922231	17916523	17916537	FAC1	-	864	-	2.100000
hsa-let-7c	chr21	17912148	17912231	+	17912232	17922231	17916530	17916536	AML1	-	1000	+	1.680000
hsa-let-7c	chr21	17912148	17912231	+	17912232	17922231	17916583	17916590	EN1	NM_001426	980	+	1.840000
hsa-let-7d	chr9	96941116	96941202	+	96941203	96951202	96945966	96945979	RORA2	-	878	+	2.070000
hsa-let-7d	chr9	96941116	96941202	+	96941203	96951202	96946140	96946146	AML1	-	1000	+	1.680000
hsa-let-7d	chr9	96941116	96941202	+	96941203	96951202	96946411	96946420	ZIC1	NM_003412	994	-	3.000000
hsa-let-7d	chr9	96941116	96941202	+	96941203	96951202	96946411	96946420	ZIC2	NM_007129	968	-	2.850000
hsa-let-7d	chr9	96941116	96941202	+	96941203	96951202	96946411	96946420	ZIC3	NM_003413	1000	-	3.010000
hsa-let-7d	chr9	96941116	96941202	+	96941203	96951202	96946425	96946444	GR	-	834	+	1.660000
hsa-let-7d	chr9	96941116	96941202	+	96941203	96951202	96947053	96947065	MEIS1	NM_002398	914	+	1.800000
hsa-let-7e	chr19	52196039	52196117	+	52196118	52206117	52199541	52199552	POU6F1	NM_002702	865	+	1.940000
hsa-let-7e	chr19	52196039	52196117	+	52196118	52206117	52199546	52199561	HNF1	-	816	+	1.700000
hsa-let-7e	chr19	52196039	52196117	+	52196118	52206117	52199548	52199558	SOX5	NM_152989	953	-	2.040000
hsa-let-7e	chr19	52196039	52196117	+	52196118	52206117	52199671	52199682	PAX4	NM_006193	890	-	1.670000
hsa-let-7e	chr19	52196039	52196117	+	52196118	52206117	52199731	52199745	FOXJ2	NM_018416	898	-	2.510000
hsa-let-7e	chr19	52196039	52196117	+	52196118	52206117	52199793	52199809	AHRARNT	-	860	+	2.020000
hsa-let-7e	chr19	52196039	52196117	+	52196118	52206117	52199826	52199839	IRF1	NM_002198	844	+	2.090000
hsa-let-7e	chr19	52196039	52196117	+	52196118	52206117	52200030	52200041	FOXO4	NM_005938	921	-	1.680000
hsa-let-7e	chr19	52196039	52196117	+	52196118	52206117	52200123	52200135	E4BP4	-	843	+	1.820000
hsa-let-7e	chr19	52196039	52196117	+	52196118	52206117	52200138	52200154	BRN2	-	817	+	1.830000
hsa-let-7e	chr19	52196039	52196117	+	52196118	52206117	52200154	52200163	EVI1	-	875	-	1.800000
hsa-let-7f-1	chr9	96938629	96938715	+	96938716	96948715	96945966	96945979	RORA2	-	878	+	2.070000
hsa-let-7f-1	chr9	96938629	96938715	+	96938716	96948715	96946140	96946146	AML1	-	1000	+	1.680000
hsa-let-7f-1	chr9	96938629	96938715	+	96938716	96948715	96946411	96946420	ZIC1	NM_003412	994	-	3.000000
hsa-let-7f-1	chr9	96938629	96938715	+	96938716	96948715	96946411	96946420	ZIC2	NM_007129	968	-	2.850000
hsa-let-7f-1	chr9	96938629	96938715	+	96938716	96948715	96946411	96946420	ZIC3	NM_003413	1000	-	3.010000
hsa-let-7f-1	chr9	96938629	96938715	+	96938716	96948715	96946425	96946444	GR	-	834	+	1.660000
hsa-let-7f-1	chr9	96938629	96938715	+	96938716	96948715	96947053	96947065	MEIS1	NM_002398	914	+	1.800000
hsa-let-7f-2	chrX	53584153	53584235	-	53574153	53584152	53576448	53576464	MEF2	-	815	+	2.560000
hsa-let-7f-2	chrX	53584153	53584235	-	53574153	53584152	53576506	53576520	FAC1	-	919	+	3.270000
hsa-let-7f-2	chrX	53584153	53584235	-	53574153	53584152	53576506	53576520	MRF2	-	891	+	2.920000
hsa-let-7f-2	chrX	53584153	53584235	-	53574153	53584152	53576523	53576534	EVI1	-	893	-	2.540000
hsa-let-7f-2	chrX	53584153	53584235	-	53574153	53584152	53576533	53576547	POU3F2	NM_005604	821	+	1.960000
hsa-let-7f-2	chrX	53584153	53584235	-	53574153	53584152	53576535	53576552	HNF1	-	851	-	2.570000
hsa-let-7f-2	chrX	53584153	53584235	-	53574153	53584152	53576540	53576551	PAX4	NM_006193	917	+	2.190000
hsa-let-7f-2	chrX	53584153	53584235	-	53574153	53584152	53576574	53576587	NKX61	-	852	-	1.890000
hsa-let-7f-2	chrX	53584153	53584235	-	53574153	53584152	53576579	53576593	POU3F2	NM_005604	822	-	1.970000
hsa-let-7f-2	chrX	53584153	53584235	-	53574153	53584152	53576586	53576600	FOXO1	NM_002015	825	-	1.780000
hsa-let-7f-2	chrX	53584153	53584235	-	53574153	53584152	53576629	53576642	CEBP	-	905	-	1.700000
hsa-let-7f-2	chrX	53584153	53584235	-	53574153	53584152	53576754	53576766	PAX4	NM_006193	991	-	2.820000
hsa-let-7f-2	chrX	53584153	53584235	-	53574153	53584152	53576756	53576764	MZF1	NM_003422	1000	+	2.040000
hsa-let-7f-2	chrX	53584153	53584235	-	53574153	53584152	53576855	53576865	AP4	-	983	+	2.160000
hsa-let-7f-2	chrX	53584153	53584235	-	53574153	53584152	53576888	53576900	CDP	-	806	-	2.080000
hsa-let-7f-2	chrX	53584153	53584235	-	53574153	53584152	53576934	53576947	MZF1	NM_003422	910	-	2.320000
hsa-let-7f-2	chrX	53584153	53584235	-	53574153	53584152	53576937	53576948	CP2	-	892	+	1.780000
hsa-let-7f-2	chrX	53584153	53584235	-	53574153	53584152	53576946	53576961	SRF	NM_003131	798	-	1.690000
hsa-let-7f-2	chrX	53584153	53584235	-	53574153	53584152	53577056	53577070	MEIS1AHOXA9	-	802	-	1.790000
hsa-let-7f-2	chrX	53584153	53584235	-	53574153	53584152	53577689	53577701	MYCMAX	-	889	+	1.760000
hsa-let-7f-2	chrX	53584153	53584235	-	53574153	53584152	53577706	53577725	SEF1	-	776	+	2.590000
hsa-let-7f-2	chrX	53584153	53584235	-	53574153	53584152	53577751	53577765	OCT1	-	871	+	1.650000
hsa-let-7f-2	chrX	53584153	53584235	-	53574153	53584152	53578224	53578230	AML1	-	1000	+	1.680000
hsa-let-7f-2	chrX	53584153	53584235	-	53574153	53584152	53578246	53578261	CDP	-	835	-	1.820000
hsa-let-7f-2	chrX	53584153	53584235	-	53574153	53584152	53578270	53578288	SRF	NM_003131	751	-	1.940000
hsa-let-7f-2	chrX	53584153	53584235	-	53574153	53584152	53578285	53578300	TST1	-	864	-	2.190000
hsa-let-7f-2	chrX	53584153	53584235	-	53574153	53584152	53578358	53578374	TAL1BETAITF2	-	852	-	1.670000
hsa-let-7f-2	chrX	53584153	53584235	-	53574153	53584152	53578365	53578381	BRN2	-	831	-	2.110000
hsa-let-7f-2	chrX	53584153	53584235	-	53574153	53584152	53578372	53578382	GATA2	NM_001145662	958	+	1.970000
hsa-let-7f-2	chrX	53584153	53584235	-	53574153	53584152	53579086	53579102	E47	-	906	+	2.030000
hsa-let-7f-2	chrX	53584153	53584235	-	53574153	53584152	53579088	53579100	AREB6	-	885	-	1.650000
hsa-let-7f-2	chrX	53584153	53584235	-	53574153	53584152	53579145	53579154	PAX2	NM_000278	985	-	1.820000
hsa-let-7f-2	chrX	53584153	53584235	-	53574153	53584152	53579146	53579159	RORA1	-	883	+	1.740000
hsa-let-7f-2	chrX	53584153	53584235	-	53574153	53584152	53579153	53579169	AHRARNT	-	859	-	2.000000
hsa-let-7f-2	chrX	53584153	53584235	-	53574153	53584152	53579203	53579212	PBX1	NM_002585	964	+	2.490000
hsa-let-7f-2	chrX	53584153	53584235	-	53574153	53584152	53579882	53579892	GATA1	NM_002049	915	+	2.210000
hsa-let-7f-2	chrX	53584153	53584235	-	53574153	53584152	53579907	53579921	GATA1	NM_002049	906	-	2.560000
hsa-let-7f-2	chrX	53584153	53584235	-	53574153	53584152	53579914	53579927	PAX3	NM_181459	818	+	1.950000
hsa-let-7f-2	chrX	53584153	53584235	-	53574153	53584152	53579922	53579935	GATA1	NM_002049	895	-	1.770000
hsa-let-7f-2	chrX	53584153	53584235	-	53574153	53584152	53579924	53579933	LMO2COM	-	935	-	2.250000
hsa-let-7f-2	chrX	53584153	53584235	-	53574153	53584152	53580071	53580085	CEBPB	NM_005194	871	-	1.940000
hsa-let-7f-2	chrX	53584153	53584235	-	53574153	53584152	53580117	53580135	CMYB	-	808	+	1.800000
hsa-let-7f-2	chrX	53584153	53584235	-	53574153	53584152	53580132	53580141	MSX1	NM_002448	907	-	1.840000
hsa-let-7f-2	chrX	53584153	53584235	-	53574153	53584152	53580177	53580191	RREB1	NM_001003699	842	-	1.960000
hsa-let-7f-2	chrX	53584153	53584235	-	53574153	53584152	53580177	53580185	ATF6	NM_007348	882	+	1.730000
hsa-let-7f-2	chrX	53584153	53584235	-	53574153	53584152	53580194	53580201	AP2REP	-	1000	+	2.230000
hsa-let-7f-2	chrX	53584153	53584235	-	53574153	53584152	53580196	53580213	YY1	NM_003403	881	-	1.930000
hsa-let-7f-2	chrX	53584153	53584235	-	53574153	53584152	53580202	53580217	PBX1	NM_002585	887	-	3.060000
hsa-let-7f-2	chrX	53584153	53584235	-	53574153	53584152	53580207	53580217	CDPCR1	-	848	+	1.840000
hsa-let-7f-2	chrX	53584153	53584235	-	53574153	53584152	53581239	53581249	CDPCR1	-	870	-	2.270000
hsa-let-7f-2	chrX	53584153	53584235	-	53574153	53584152	53581279	53581293	GATA1	NM_002049	889	+	2.490000
hsa-let-7f-2	chrX	53584153	53584235	-	53574153	53584152	53581314	53581334	P53	-	841	+	4.520000
hsa-let-7f-2	chrX	53584153	53584235	-	53574153	53584152	53582033	53582051	GCNF	-	790	+	2.120000
hsa-let-7f-2	chrX	53584153	53584235	-	53574153	53584152	53582116	53582128	CDC5	-	886	+	2.730000
hsa-let-7f-2	chrX	53584153	53584235	-	53574153	53584152	53582116	53582140	BRACH	-	708	-	2.020000
hsa-let-7f-2	chrX	53584153	53584235	-	53574153	53584152	53582562	53582581	OCT1	-	801	-	1.690000
hsa-let-7f-2	chrX	53584153	53584235	-	53574153	53584152	53582598	53582614	ARP1	-	830	-	2.260000
hsa-let-7f-2	chrX	53584153	53584235	-	53574153	53584152	53582623	53582639	ARP1	-	850	-	2.680000
hsa-let-7f-2	chrX	53584153	53584235	-	53574153	53584152	53582704	53582714	P53	-	949	+	1.670000
hsa-let-7i	chr12	62997466	62997549	+	62997550	63007549	62998993	62999007	SRF	NM_003131	836	-	1.870000
hsa-mir-1-1	chr20	61151513	61151583	+	61151584	61161583	61157140	61157153	OCT	-	814	+	1.690000
hsa-mir-1-1	chr20	61151513	61151583	+	61151584	61161583	61157158	61157174	S8	-	917	+	2.520000
hsa-mir-1-1	chr20	61151513	61151583	+	61151584	61161583	61157159	61157173	CHX10	-	871	-	2.670000
hsa-mir-1-1	chr20	61151513	61151583	+	61151584	61161583	61157162	61157173	PAX4	NM_006193	894	-	1.750000
hsa-mir-1-1	chr20	61151513	61151583	+	61151584	61161583	61157172	61157194	TCF11MAFG	-	756	-	1.660000
hsa-mir-1-1	chr20	61151513	61151583	+	61151584	61161583	61157172	61157185	OCT	-	832	+	2.000000
hsa-mir-1-1	chr20	61151513	61151583	+	61151584	61161583	61157178	61157189	NFE2	NM_006163	887	+	1.930000
hsa-mir-1-1	chr20	61151513	61151583	+	61151584	61161583	61157228	61157241	OCT	-	867	-	2.600000
hsa-mir-1-1	chr20	61151513	61151583	+	61151584	61161583	61157365	61157381	FREAC4	-	814	-	1.660000
hsa-mir-1-1	chr20	61151513	61151583	+	61151584	61161583	61157365	61157381	FREAC3	-	912	-	3.440000
hsa-mir-1-1	chr20	61151513	61151583	+	61151584	61161583	61157365	61157381	FREAC2	-	877	-	2.600000
hsa-mir-1-1	chr20	61151513	61151583	+	61151584	61161583	61157365	61157379	FOXO4	NM_005938	908	+	3.010000
hsa-mir-1-1	chr20	61151513	61151583	+	61151584	61161583	61157365	61157379	FOXO3	NM_001455	931	+	3.200000
hsa-mir-1-1	chr20	61151513	61151583	+	61151584	61161583	61157365	61157379	FOXO1	NM_002015	880	+	2.750000
hsa-mir-1-1	chr20	61151513	61151583	+	61151584	61161583	61157366	61157379	HFH3	-	911	+	1.700000
hsa-mir-1-1	chr20	61151513	61151583	+	61151584	61161583	61158199	61158214	TST1	-	845	+	1.730000
hsa-mir-1-1	chr20	61151513	61151583	+	61151584	61161583	61158267	61158285	RFX1	NM_002918	897	+	2.940000
hsa-mir-1-1	chr20	61151513	61151583	+	61151584	61161583	61158329	61158335	AML1	-	1000	+	1.680000
hsa-mir-1-2	chr18	19408965	19409049	-	19398965	19408964	19402916	19402930	FAC1	-	843	+	1.660000
hsa-mir-1-2	chr18	19408965	19409049	-	19398965	19408964	19403807	19403828	PPARG	NM_138712	790	+	2.510000
hsa-mir-1-2	chr18	19408965	19409049	-	19398965	19408964	19403810	19403824	COUP	-	903	-	2.570000
hsa-mir-1-2	chr18	19408965	19409049	-	19398965	19408964	19404658	19404674	MEF2	-	778	+	1.830000
hsa-mir-1-2	chr18	19408965	19409049	-	19398965	19408964	19406052	19406064	LMO2COM	-	932	+	1.760000
hsa-mir-1-2	chr18	19408965	19409049	-	19398965	19408964	19407413	19407427	POU3F2	NM_005604	821	+	1.960000
hsa-mir-1-2	chr18	19408965	19409049	-	19398965	19408964	19407457	19407472	OCT1	-	875	+	2.210000
hsa-mir-1-2	chr18	19408965	19409049	-	19398965	19408964	19408145	19408160	TST1	-	868	-	2.280000
hsa-mir-1-2	chr18	19408965	19409049	-	19398965	19408964	19408657	19408669	HFH1	-	910	-	2.280000
hsa-mir-7-1	chr9	86584663	86584772	-	86574663	86584662	86584231	86584246	OCT1	-	878	-	2.230000
hsa-mir-7-2	chr15	89155056	89155165	+	89155166	89165165	89156554	89156564	TLX2	NM_016170	878	+	1.810000
hsa-mir-7-2	chr15	89155056	89155165	+	89155166	89165165	89156973	89156988	ISRE	-	795	-	1.670000
hsa-mir-7-2	chr15	89155056	89155165	+	89155166	89165165	89156997	89157011	MEIS1BHOXA9	-	812	-	1.680000
hsa-mir-7-2	chr15	89155056	89155165	+	89155166	89165165	89157014	89157026	CDC5	-	844	-	1.930000
hsa-mir-7-2	chr15	89155056	89155165	+	89155166	89165165	89157026	89157036	FOXO1	NM_002015	966	+	1.760000
hsa-mir-7-2	chr15	89155056	89155165	+	89155166	89165165	89157105	89157111	AML1	-	1000	+	1.680000
hsa-mir-7-2	chr15	89155056	89155165	+	89155166	89165165	89157113	89157127	CEBPB	NM_005194	875	+	2.020000
hsa-mir-7-2	chr15	89155056	89155165	+	89155166	89165165	89157120	89157127	NKX25	-	948	+	1.640000
hsa-mir-7-2	chr15	89155056	89155165	+	89155166	89165165	89157152	89157167	ISRE	-	810	+	1.940000
hsa-mir-7-2	chr15	89155056	89155165	+	89155166	89165165	89157374	89157389	ISRE	-	800	+	1.760000
hsa-mir-7-2	chr15	89155056	89155165	+	89155166	89165165	89158170	89158182	EGR2	NM_001136177	858	+	1.870000
hsa-mir-7-2	chr15	89155056	89155165	+	89155166	89165165	89158170	89158182	EGR3	NM_004430	837	+	1.650000
hsa-mir-7-2	chr15	89155056	89155165	+	89155166	89165165	89158235	89158253	FOXJ2	NM_018416	898	+	1.680000
hsa-mir-7-2	chr15	89155056	89155165	+	89155166	89165165	89158236	89158252	FREAC2	-	854	+	2.200000
hsa-mir-7-2	chr15	89155056	89155165	+	89155166	89165165	89158236	89158252	FREAC7	-	898	+	2.240000
hsa-mir-7-2	chr15	89155056	89155165	+	89155166	89165165	89158238	89158252	FOXO4	NM_005938	838	-	1.800000
hsa-mir-7-2	chr15	89155056	89155165	+	89155166	89165165	89158238	89158251	HFH3	-	913	-	1.730000
hsa-mir-7-2	chr15	89155056	89155165	+	89155166	89165165	89158239	89158251	HFH1	-	917	-	2.400000
hsa-mir-7-2	chr15	89155056	89155165	+	89155166	89165165	89159444	89159458	GATA1	NM_002049	901	+	2.460000
hsa-mir-7-2	chr15	89155056	89155165	+	89155166	89165165	89159445	89159459	MRF2	-	846	-	1.910000
hsa-mir-7-2	chr15	89155056	89155165	+	89155166	89165165	89159462	89159484	MEF2	-	832	+	2.260000
hsa-mir-7-2	chr15	89155056	89155165	+	89155166	89165165	89159466	89159482	RSRFC4	-	866	-	2.460000
hsa-mir-7-2	chr15	89155056	89155165	+	89155166	89165165	89159560	89159576	TAL1BETAITF2	-	853	-	1.690000
hsa-mir-7-2	chr15	89155056	89155165	+	89155166	89165165	89159560	89159576	TAL1BETAE47	-	911	-	2.710000
hsa-mir-7-2	chr15	89155056	89155165	+	89155166	89165165	89159560	89159576	TAL1ALPHAE47	-	913	-	2.430000
hsa-mir-7-2	chr15	89155056	89155165	+	89155166	89165165	89159593	89159603	HLF	NM_002126	882	+	1.800000
hsa-mir-7-2	chr15	89155056	89155165	+	89155166	89165165	89159665	89159683	FOXJ2	NM_018416	935	+	2.270000
hsa-mir-7-2	chr15	89155056	89155165	+	89155166	89165165	89159666	89159682	FREAC7	-	888	+	2.080000
hsa-mir-7-2	chr15	89155056	89155165	+	89155166	89165165	89159668	89159681	HFH3	-	919	-	1.830000
hsa-mir-7-2	chr15	89155056	89155165	+	89155166	89165165	89159668	89159683	HNF3B	-	920	-	2.460000
hsa-mir-7-2	chr15	89155056	89155165	+	89155166	89165165	89159669	89159681	FOXD3	NM_012183	956	-	2.680000
hsa-mir-7-2	chr15	89155056	89155165	+	89155166	89165165	89159669	89159681	HFH1	-	946	-	2.880000
hsa-mir-7-2	chr15	89155056	89155165	+	89155166	89165165	89162502	89162517	E47	-	945	-	2.900000
hsa-mir-9-3	chr15	89911248	89911337	+	89911338	89921337	89916860	89916874	GATA1	NM_002049	888	+	2.200000
hsa-mir-9-3	chr15	89911248	89911337	+	89911338	89921337	89916861	89916874	OCT1	-	875	-	1.670000
hsa-mir-9-3	chr15	89911248	89911337	+	89911338	89921337	89917235	89917246	TGIF	-	929	-	2.210000
hsa-mir-9-3	chr15	89911248	89911337	+	89911338	89921337	89917945	89917956	FOXO4	NM_005938	923	+	1.710000
hsa-mir-10b	chr2	177015031	177015140	+	177015141	177025140	177017277	177017287	SOX5	NM_152989	943	+	1.890000
hsa-mir-10b	chr2	177015031	177015140	+	177015141	177025140	177017470	177017485	HNF1	-	823	+	1.820000
hsa-mir-10b	chr2	177015031	177015140	+	177015141	177025140	177017790	177017807	RFX1	NM_002918	892	-	2.780000
hsa-mir-10b	chr2	177015031	177015140	+	177015141	177025140	177017874	177017892	AP4	-	835	+	1.880000
hsa-mir-10b	chr2	177015031	177015140	+	177015141	177025140	177017883	177017889	AML1	-	1000	+	1.680000
hsa-mir-10b	chr2	177015031	177015140	+	177015141	177025140	177018696	177018710	POU3F2	NM_005604	842	-	2.290000
hsa-mir-10b	chr2	177015031	177015140	+	177015141	177025140	177018881	177018896	CDP	-	831	+	1.760000
hsa-mir-10b	chr2	177015031	177015140	+	177015141	177025140	177021103	177021112	AREB6	-	960	+	1.690000
hsa-mir-10b	chr2	177015031	177015140	+	177015141	177025140	177021414	177021428	POU3F2	NM_005604	822	-	1.970000
hsa-mir-10b	chr2	177015031	177015140	+	177015141	177025140	177021631	177021645	CHX10	-	888	-	2.960000
hsa-mir-10b	chr2	177015031	177015140	+	177015141	177025140	177021735	177021751	FREAC7	-	913	+	2.490000
hsa-mir-10b	chr2	177015031	177015140	+	177015141	177025140	177021735	177021751	FREAC2	-	888	+	2.790000
hsa-mir-10b	chr2	177015031	177015140	+	177015141	177025140	177021737	177021751	FOXO3	NM_001455	851	-	1.860000
hsa-mir-10b	chr2	177015031	177015140	+	177015141	177025140	177021737	177021752	HNF3B	-	892	-	1.960000
hsa-mir-10b	chr2	177015031	177015140	+	177015141	177025140	177021738	177021750	FOXD3	NM_012183	918	-	2.020000
hsa-mir-10b	chr2	177015031	177015140	+	177015141	177025140	177021738	177021750	HFH1	-	944	-	2.840000
hsa-mir-10b	chr2	177015031	177015140	+	177015141	177025140	177021739	177021749	FOXO1	NM_002015	986	+	2.060000
hsa-mir-10b	chr2	177015031	177015140	+	177015141	177025140	177021740	177021751	FOXO4	NM_005938	921	+	1.680000
hsa-mir-10b	chr2	177015031	177015140	+	177015141	177025140	177021741	177021751	SOX5	NM_152989	927	+	1.650000
hsa-mir-10b	chr2	177015031	177015140	+	177015141	177025140	177021745	177021752	EN1	NM_001426	976	-	1.770000
hsa-mir-10b	chr2	177015031	177015140	+	177015141	177025140	177021827	177021844	PPARG	NM_138712	882	-	3.410000
hsa-mir-10b	chr2	177015031	177015140	+	177015141	177025140	177021827	177021841	COUP	-	885	+	2.230000
hsa-mir-10b	chr2	177015031	177015140	+	177015141	177025140	177021900	177021916	BRN2	-	834	+	2.170000
hsa-mir-10b	chr2	177015031	177015140	+	177015141	177025140	177021920	177021930	CDPCR3HD	-	888	+	1.680000
hsa-mir-10b	chr2	177015031	177015140	+	177015141	177025140	177021959	177021972	CHOP	-	875	+	2.520000
hsa-mir-10b	chr2	177015031	177015140	+	177015141	177025140	177021970	177021982	CDP	-	807	+	2.100000
hsa-mir-10b	chr2	177015031	177015140	+	177015141	177025140	177021972	177021981	HOXA3	NM_030661	933	+	1.820000
hsa-mir-10b	chr2	177015031	177015140	+	177015141	177025140	177021990	177022004	MRF2	-	845	-	1.880000
hsa-mir-10b	chr2	177015031	177015140	+	177015141	177025140	177022030	177022043	IK3	-	865	-	1.770000
hsa-mir-10b	chr2	177015031	177015140	+	177015141	177025140	177022880	177022886	AML1	-	1000	+	1.680000
hsa-mir-10b	chr2	177015031	177015140	+	177015141	177025140	177022979	177022986	NKX25	-	1000	+	2.480000
hsa-mir-10b	chr2	177015031	177015140	+	177015141	177025140	177022980	177022997	RFX1	NM_002918	835	+	1.760000
hsa-mir-10b	chr2	177015031	177015140	+	177015141	177025140	177022980	177022990	HMX1	NM_018942	895	+	2.990000
hsa-mir-10b	chr2	177015031	177015140	+	177015141	177025140	177022983	177022997	CEBPB	NM_005194	857	-	1.650000
hsa-mir-10b	chr2	177015031	177015140	+	177015141	177025140	177023022	177023037	TST1	-	860	+	2.090000
hsa-mir-10b	chr2	177015031	177015140	+	177015141	177025140	177023426	177023444	CART1	-	808	+	1.940000
hsa-mir-10b	chr2	177015031	177015140	+	177015141	177025140	177023457	177023472	TATA	-	912	-	2.230000
hsa-mir-10b	chr2	177015031	177015140	+	177015141	177025140	177023494	177023523	MYOGNF1	-	746	+	1.650000
hsa-mir-10b	chr2	177015031	177015140	+	177015141	177025140	177023499	177023515	S8	-	913	-	2.460000
hsa-mir-10b	chr2	177015031	177015140	+	177015141	177025140	177023500	177023514	CHX10	-	847	+	2.260000
hsa-mir-10b	chr2	177015031	177015140	+	177015141	177025140	177023501	177023509	NKX25	-	921	+	1.800000
hsa-mir-10b	chr2	177015031	177015140	+	177015141	177025140	177023501	177023510	HOXA3	NM_030661	986	+	3.010000
hsa-mir-15b	chr3	160122376	160122473	+	160122474	160132473	160125361	160125376	OCT1	-	880	-	2.260000
hsa-mir-15b	chr3	160122376	160122473	+	160122474	160132473	160125664	160125688	STAT5A	NM_003152	761	+	1.670000
hsa-mir-15b	chr3	160122376	160122473	+	160122474	160132473	160125743	160125753	GATA1	NM_002049	888	+	1.730000
hsa-mir-15b	chr3	160122376	160122473	+	160122474	160132473	160125806	160125822	FREAC3	-	825	-	1.850000
hsa-mir-15b	chr3	160122376	160122473	+	160122474	160132473	160125808	160125816	NKX25	-	920	+	1.790000
hsa-mir-15b	chr3	160122376	160122473	+	160122474	160132473	160125809	160125819	LHX3	NM_178138	923	-	1.960000
hsa-mir-15b	chr3	160122376	160122473	+	160122474	160132473	160127698	160127704	AML1	-	1000	-	1.680000
hsa-mir-15b	chr3	160122376	160122473	+	160122474	160132473	160129366	160129381	BACH1	NM_206866	815	-	1.790000
hsa-mir-15b	chr3	160122376	160122473	+	160122474	160132473	160129368	160129379	BACH2	NM_021813	905	-	2.200000
hsa-mir-15b	chr3	160122376	160122473	+	160122474	160132473	160129368	160129379	AP1	-	941	+	1.940000
hsa-mir-15b	chr3	160122376	160122473	+	160122474	160132473	160130795	160130817	MEF2	-	830	-	2.230000
hsa-mir-15b	chr3	160122376	160122473	+	160122474	160132473	160130797	160130813	RSRFC4	-	898	+	2.970000
hsa-mir-15b	chr3	160122376	160122473	+	160122474	160132473	160130801	160130809	TBP	NM_003194	1000	-	1.970000
hsa-mir-15b	chr3	160122376	160122473	+	160122474	160132473	160130827	160130840	NKX61	-	873	-	2.230000
hsa-mir-15b	chr3	160122376	160122473	+	160122474	160132473	160130922	160130938	MEF2	-	785	+	1.970000
hsa-mir-15b	chr3	160122376	160122473	+	160122474	160132473	160131010	160131020	LHX3	NM_178138	911	-	1.800000
hsa-mir-16-2	chr3	160122533	160122613	+	160122614	160132613	160125361	160125376	OCT1	-	880	-	2.260000
hsa-mir-16-2	chr3	160122533	160122613	+	160122614	160132613	160125664	160125688	STAT5A	NM_003152	761	+	1.670000
hsa-mir-16-2	chr3	160122533	160122613	+	160122614	160132613	160125743	160125753	GATA1	NM_002049	888	+	1.730000
hsa-mir-16-2	chr3	160122533	160122613	+	160122614	160132613	160125806	160125822	FREAC3	-	825	-	1.850000
hsa-mir-16-2	chr3	160122533	160122613	+	160122614	160132613	160125808	160125816	NKX25	-	920	+	1.790000
hsa-mir-16-2	chr3	160122533	160122613	+	160122614	160132613	160125809	160125819	LHX3	NM_178138	923	-	1.960000
hsa-mir-16-2	chr3	160122533	160122613	+	160122614	160132613	160127698	160127704	AML1	-	1000	-	1.680000
hsa-mir-16-2	chr3	160122533	160122613	+	160122614	160132613	160129366	160129381	BACH1	NM_206866	815	-	1.790000
hsa-mir-16-2	chr3	160122533	160122613	+	160122614	160132613	160129368	160129379	BACH2	NM_021813	905	-	2.200000
hsa-mir-16-2	chr3	160122533	160122613	+	160122614	160132613	160129368	160129379	AP1	-	941	+	1.940000
hsa-mir-16-2	chr3	160122533	160122613	+	160122614	160132613	160130795	160130817	MEF2	-	830	-	2.230000
hsa-mir-16-2	chr3	160122533	160122613	+	160122614	160132613	160130797	160130813	RSRFC4	-	898	+	2.970000
hsa-mir-16-2	chr3	160122533	160122613	+	160122614	160132613	160130801	160130809	TBP	NM_003194	1000	-	1.970000
hsa-mir-16-2	chr3	160122533	160122613	+	160122614	160132613	160130827	160130840	NKX61	-	873	-	2.230000
hsa-mir-16-2	chr3	160122533	160122613	+	160122614	160132613	160130922	160130938	MEF2	-	785	+	1.970000
hsa-mir-16-2	chr3	160122533	160122613	+	160122614	160132613	160131010	160131020	LHX3	NM_178138	911	-	1.800000
hsa-mir-17	chr13	92002859	92002942	+	92002943	92012942	92009058	92009070	FOXD3	NM_012183	907	-	1.830000
hsa-mir-17	chr13	92002859	92002942	+	92002943	92012942	92009060	92009074	FOXJ2	NM_018416	893	-	2.410000
hsa-mir-17	chr13	92002859	92002942	+	92002943	92012942	92009080	92009086	AML1	-	1000	-	1.680000
hsa-mir-17	chr13	92002859	92002942	+	92002943	92012942	92009123	92009142	GR	-	844	+	1.840000
hsa-mir-17	chr13	92002859	92002942	+	92002943	92012942	92009528	92009544	TAL1BETAE47	-	865	-	2.000000
hsa-mir-17	chr13	92002859	92002942	+	92002943	92012942	92009528	92009544	TAL1BETAITF2	-	873	-	2.020000
hsa-mir-18a	chr13	92003005	92003075	+	92003076	92013075	92009058	92009070	FOXD3	NM_012183	907	-	1.830000
hsa-mir-18a	chr13	92003005	92003075	+	92003076	92013075	92009060	92009074	FOXJ2	NM_018416	893	-	2.410000
hsa-mir-18a	chr13	92003005	92003075	+	92003076	92013075	92009080	92009086	AML1	-	1000	-	1.680000
hsa-mir-18a	chr13	92003005	92003075	+	92003076	92013075	92009123	92009142	GR	-	844	+	1.840000
hsa-mir-18a	chr13	92003005	92003075	+	92003076	92013075	92009528	92009544	TAL1BETAE47	-	865	-	2.000000
hsa-mir-18a	chr13	92003005	92003075	+	92003076	92013075	92009528	92009544	TAL1BETAITF2	-	873	-	2.020000
hsa-mir-18b	chrX	133304071	133304141	-	133294071	133304070	133297323	133297340	HNF1	-	807	+	1.690000
hsa-mir-18b	chrX	133304071	133304141	-	133294071	133304070	133297325	133297338	IRF1	NM_002198	835	+	1.930000
hsa-mir-18b	chrX	133304071	133304141	-	133294071	133304070	133297325	133297338	IRF2	NM_002199	851	+	2.310000
hsa-mir-18b	chrX	133304071	133304141	-	133294071	133304070	133297425	133297437	CDP	-	802	+	2.010000
hsa-mir-19a	chr13	92003145	92003226	+	92003227	92013226	92009058	92009070	FOXD3	NM_012183	907	-	1.830000
hsa-mir-19a	chr13	92003145	92003226	+	92003227	92013226	92009060	92009074	FOXJ2	NM_018416	893	-	2.410000
hsa-mir-19a	chr13	92003145	92003226	+	92003227	92013226	92009080	92009086	AML1	-	1000	-	1.680000
hsa-mir-19a	chr13	92003145	92003226	+	92003227	92013226	92009123	92009142	GR	-	844	+	1.840000
hsa-mir-19a	chr13	92003145	92003226	+	92003227	92013226	92009528	92009544	TAL1BETAE47	-	865	-	2.000000
hsa-mir-19a	chr13	92003145	92003226	+	92003227	92013226	92009528	92009544	TAL1BETAITF2	-	873	-	2.020000
hsa-mir-19b-1	chr13	92003446	92003532	+	92003533	92013532	92009058	92009070	FOXD3	NM_012183	907	-	1.830000
hsa-mir-19b-1	chr13	92003446	92003532	+	92003533	92013532	92009060	92009074	FOXJ2	NM_018416	893	-	2.410000
hsa-mir-19b-1	chr13	92003446	92003532	+	92003533	92013532	92009080	92009086	AML1	-	1000	-	1.680000
hsa-mir-19b-1	chr13	92003446	92003532	+	92003533	92013532	92009123	92009142	GR	-	844	+	1.840000
hsa-mir-19b-1	chr13	92003446	92003532	+	92003533	92013532	92009528	92009544	TAL1BETAE47	-	865	-	2.000000
hsa-mir-19b-1	chr13	92003446	92003532	+	92003533	92013532	92009528	92009544	TAL1BETAITF2	-	873	-	2.020000
hsa-mir-19b-2	chrX	133303701	133303796	-	133293701	133303700	133297323	133297340	HNF1	-	807	+	1.690000
hsa-mir-19b-2	chrX	133303701	133303796	-	133293701	133303700	133297325	133297338	IRF1	NM_002198	835	+	1.930000
hsa-mir-19b-2	chrX	133303701	133303796	-	133293701	133303700	133297325	133297338	IRF2	NM_002199	851	+	2.310000
hsa-mir-19b-2	chrX	133303701	133303796	-	133293701	133303700	133297425	133297437	CDP	-	802	+	2.010000
hsa-mir-20a	chr13	92003319	92003389	+	92003390	92013389	92009058	92009070	FOXD3	NM_012183	907	-	1.830000
hsa-mir-20a	chr13	92003319	92003389	+	92003390	92013389	92009060	92009074	FOXJ2	NM_018416	893	-	2.410000
hsa-mir-20a	chr13	92003319	92003389	+	92003390	92013389	92009080	92009086	AML1	-	1000	-	1.680000
hsa-mir-20a	chr13	92003319	92003389	+	92003390	92013389	92009123	92009142	GR	-	844	+	1.840000
hsa-mir-20a	chr13	92003319	92003389	+	92003390	92013389	92009528	92009544	TAL1BETAE47	-	865	-	2.000000
hsa-mir-20a	chr13	92003319	92003389	+	92003390	92013389	92009528	92009544	TAL1BETAITF2	-	873	-	2.020000
hsa-mir-20b	chrX	133303839	133303907	-	133293839	133303838	133297323	133297340	HNF1	-	807	+	1.690000
hsa-mir-20b	chrX	133303839	133303907	-	133293839	133303838	133297325	133297338	IRF1	NM_002198	835	+	1.930000
hsa-mir-20b	chrX	133303839	133303907	-	133293839	133303838	133297325	133297338	IRF2	NM_002199	851	+	2.310000
hsa-mir-20b	chrX	133303839	133303907	-	133293839	133303838	133297425	133297437	CDP	-	802	+	2.010000
hsa-mir-22	chr17	1617197	1617281	-	1607197	1617196	1611947	1611967	PPARA	NM_005036	778	+	2.260000
hsa-mir-22	chr17	1617197	1617281	-	1607197	1617196	1611950	1611957	AP2REP	-	1000	+	2.230000
hsa-mir-22	chr17	1617197	1617281	-	1607197	1617196	1611955	1611970	HNF1	-	826	+	1.870000
hsa-mir-22	chr17	1617197	1617281	-	1607197	1617196	1612151	1612164	AREB6	-	932	-	2.330000
hsa-mir-22	chr17	1617197	1617281	-	1607197	1617196	1612239	1612253	ROAZ	-	773	+	1.990000
hsa-mir-22	chr17	1617197	1617281	-	1607197	1617196	1612804	1612818	SOX91	-	865	+	1.670000
hsa-mir-22	chr17	1617197	1617281	-	1607197	1617196	1612805	1612817	SRY	NM_003140	893	+	1.720000
hsa-mir-22	chr17	1617197	1617281	-	1607197	1617196	1612806	1612816	SOX5	NM_152989	957	+	2.100000
hsa-mir-22	chr17	1617197	1617281	-	1607197	1617196	1613245	1613255	USF	-	932	-	2.140000
hsa-mir-22	chr17	1617197	1617281	-	1607197	1617196	1613270	1613279	LYF1	-	961	+	1.970000
hsa-mir-22	chr17	1617197	1617281	-	1607197	1617196	1613463	1613478	SPZ1	NM_032567	909	-	2.190000
hsa-mir-22	chr17	1617197	1617281	-	1607197	1617196	1613509	1613523	COUP	-	881	+	2.150000
hsa-mir-22	chr17	1617197	1617281	-	1607197	1617196	1613595	1613608	CHOP	-	853	-	2.040000
hsa-mir-22	chr17	1617197	1617281	-	1607197	1617196	1614756	1614771	STAT5B	NM_012448	874	+	1.980000
hsa-mir-22	chr17	1617197	1617281	-	1607197	1617196	1616953	1616974	NRSF	-	748	-	2.180000
hsa-mir-23a	chr19	13947401	13947473	-	13937401	13947400	13937435	13937459	COMP1	-	798	+	1.780000
hsa-mir-23a	chr19	13947401	13947473	-	13937401	13947400	13937438	13937448	GATA1	NM_002049	951	+	1.850000
hsa-mir-23a	chr19	13947401	13947473	-	13937401	13947400	13937438	13937448	GATA2	NM_001145662	959	+	1.990000
hsa-mir-23a	chr19	13947401	13947473	-	13937401	13947400	13937578	13937597	PAX2	NM_000278	811	+	2.460000
hsa-mir-23a	chr19	13947401	13947473	-	13937401	13947400	13938322	13938339	XBP1	NM_005080	799	+	1.800000
hsa-mir-23a	chr19	13947401	13947473	-	13937401	13947400	13938323	13938337	ATF	-	853	+	1.920000
hsa-mir-23a	chr19	13947401	13947473	-	13937401	13947400	13938326	13938334	CREB	-	941	+	2.150000
hsa-mir-23a	chr19	13947401	13947473	-	13937401	13947400	13938326	13938334	CREBP1CJUN	-	904	+	1.650000
hsa-mir-23a	chr19	13947401	13947473	-	13937401	13947400	13938449	13938462	IK3	-	877	-	2.010000
hsa-mir-23a	chr19	13947401	13947473	-	13937401	13947400	13938480	13938493	IK3	-	863	-	1.730000
hsa-mir-23a	chr19	13947401	13947473	-	13937401	13947400	13938508	13938525	PPARG	NM_138712	794	-	1.770000
hsa-mir-23a	chr19	13947401	13947473	-	13937401	13947400	13938508	13938528	PPARA	NM_005036	761	-	1.920000
hsa-mir-23a	chr19	13947401	13947473	-	13937401	13947400	13940395	13940407	AREB6	-	967	+	2.960000
hsa-mir-23a	chr19	13947401	13947473	-	13937401	13947400	13940395	13940407	LMO2COM	-	960	-	2.170000
hsa-mir-23a	chr19	13947401	13947473	-	13937401	13947400	13940609	13940624	SRF	NM_003131	813	+	1.960000
hsa-mir-23a	chr19	13947401	13947473	-	13937401	13947400	13940618	13940630	MYCMAX	-	918	-	2.240000
hsa-mir-23a	chr19	13947401	13947473	-	13937401	13947400	13940678	13940692	FOXJ2	NM_018416	855	+	1.650000
hsa-mir-23a	chr19	13947401	13947473	-	13937401	13947400	13941806	13941826	YY1	NM_003403	776	-	1.690000
hsa-mir-23a	chr19	13947401	13947473	-	13937401	13947400	13941823	13941844	PAX4	NM_006193	818	-	1.790000
hsa-mir-23a	chr19	13947401	13947473	-	13937401	13947400	13941879	13941892	ZID	-	939	+	3.170000
hsa-mir-23a	chr19	13947401	13947473	-	13937401	13947400	13941912	13941919	EN1	NM_001426	1000	+	2.240000
hsa-mir-23a	chr19	13947401	13947473	-	13937401	13947400	13944567	13944579	MYOD	-	904	+	1.850000
hsa-mir-23a	chr19	13947401	13947473	-	13937401	13947400	13944570	13944579	ZIC3	NM_003413	927	+	1.790000
hsa-mir-23a	chr19	13947401	13947473	-	13937401	13947400	13944785	13944803	SRF	NM_003131	738	-	1.710000
hsa-mir-23a	chr19	13947401	13947473	-	13937401	13947400	13944798	13944826	PAX5	NM_016734	798	-	2.080000
hsa-mir-23a	chr19	13947401	13947473	-	13937401	13947400	13944833	13944852	ER	-	799	+	1.840000
hsa-mir-23a	chr19	13947401	13947473	-	13937401	13947400	13944844	13944852	ATF6	NM_007348	882	+	1.730000
hsa-mir-23a	chr19	13947401	13947473	-	13937401	13947400	13944926	13944939	ZID	-	903	-	2.520000
hsa-mir-23b	chr9	97847490	97847586	+	97847587	97857586	97849806	97849816	NKX22	-	894	+	1.830000
hsa-mir-23b	chr9	97847490	97847586	+	97847587	97857586	97850297	97850306	ZIC1	NM_003412	934	+	1.920000
hsa-mir-23b	chr9	97847490	97847586	+	97847587	97857586	97850581	97850587	AML1	-	1000	+	1.680000
hsa-mir-23b	chr9	97847490	97847586	+	97847587	97857586	97850661	97850672	GATA	-	904	-	1.830000
hsa-mir-23b	chr9	97847490	97847586	+	97847587	97857586	97850730	97850746	FREAC2	-	833	+	1.830000
hsa-mir-23b	chr9	97847490	97847586	+	97847587	97857586	97850732	97850747	HNF3B	-	925	-	2.550000
hsa-mir-23b	chr9	97847490	97847586	+	97847587	97857586	97850732	97850746	FOXO1	NM_002015	865	-	2.490000
hsa-mir-23b	chr9	97847490	97847586	+	97847587	97857586	97850735	97850746	FOXO4	NM_005938	934	+	1.880000
hsa-mir-23b	chr9	97847490	97847586	+	97847587	97857586	97850747	97850761	CHX10	-	825	+	1.880000
hsa-mir-23b	chr9	97847490	97847586	+	97847587	97857586	97851040	97851046	AML1	-	1000	+	1.680000
hsa-mir-23b	chr9	97847490	97847586	+	97847587	97857586	97851189	97851204	HNF1	-	821	-	1.790000
hsa-mir-23b	chr9	97847490	97847586	+	97847587	97857586	97851191	97851205	FOXJ2	NM_018416	859	-	1.730000
hsa-mir-23b	chr9	97847490	97847586	+	97847587	97857586	97851268	97851274	AML1	-	1000	-	1.680000
hsa-mir-23b	chr9	97847490	97847586	+	97847587	97857586	97851291	97851311	YY1	NM_003403	817	-	2.410000
hsa-mir-23b	chr9	97847490	97847586	+	97847587	97857586	97851353	97851369	FREAC7	-	871	-	1.800000
hsa-mir-23b	chr9	97847490	97847586	+	97847587	97857586	97851405	97851435	PAX4	NM_006193	750	+	1.950000
hsa-mir-23b	chr9	97847490	97847586	+	97847587	97857586	97851442	97851452	HSF2	NM_004506	940	+	2.020000
hsa-mir-23b	chr9	97847490	97847586	+	97847587	97857586	97851536	97851552	ELK1	NM_005229	873	-	2.050000
hsa-mir-23b	chr9	97847490	97847586	+	97847587	97857586	97851552	97851568	FREAC2	-	835	+	1.870000
hsa-mir-23b	chr9	97847490	97847586	+	97847587	97857586	97851552	97851568	FREAC4	-	825	+	1.870000
hsa-mir-23b	chr9	97847490	97847586	+	97847587	97857586	97851554	97851569	HNF3B	-	905	-	2.190000
hsa-mir-23b	chr9	97847490	97847586	+	97847587	97857586	97851554	97851568	FOXO1	NM_002015	845	-	2.130000
hsa-mir-23b	chr9	97847490	97847586	+	97847587	97857586	97851570	97851581	CP2	-	911	-	2.110000
hsa-mir-23b	chr9	97847490	97847586	+	97847587	97857586	97851600	97851620	PPARA	NM_005036	772	+	2.140000
hsa-mir-23b	chr9	97847490	97847586	+	97847587	97857586	97851603	97851620	PPARG	NM_138712	791	+	1.710000
hsa-mir-23b	chr9	97847490	97847586	+	97847587	97857586	97851753	97851764	GATA	-	898	+	1.720000
hsa-mir-23b	chr9	97847490	97847586	+	97847587	97857586	97854550	97854559	AREB6	-	981	+	2.050000
hsa-mir-23b	chr9	97847490	97847586	+	97847587	97857586	97854556	97854566	CDPCR1	-	841	-	1.710000
hsa-mir-23b	chr9	97847490	97847586	+	97847587	97857586	97854601	97854614	NKX61	-	856	-	1.950000
hsa-mir-23b	chr9	97847490	97847586	+	97847587	97857586	97854624	97854636	NFKB	-	855	-	1.760000
hsa-mir-23b	chr9	97847490	97847586	+	97847587	97857586	97854625	97854635	NFKAPPAB	-	931	-	1.980000
hsa-mir-23b	chr9	97847490	97847586	+	97847587	97857586	97854625	97854635	CREL	-	945	-	2.370000
hsa-mir-23b	chr9	97847490	97847586	+	97847587	97857586	97854644	97854674	HOX13	-	721	+	1.740000
hsa-mir-23b	chr9	97847490	97847586	+	97847587	97857586	97854652	97854662	HMX1	NM_018942	935	-	3.660000
hsa-mir-23b	chr9	97847490	97847586	+	97847587	97857586	97854665	97854674	ZIC1	NM_003412	978	-	2.710000
hsa-mir-23b	chr9	97847490	97847586	+	97847587	97857586	97854665	97854674	ZIC2	NM_007129	942	-	2.440000
hsa-mir-23b	chr9	97847490	97847586	+	97847587	97857586	97854665	97854674	ZIC3	NM_003413	976	-	2.610000
hsa-mir-23b	chr9	97847490	97847586	+	97847587	97857586	97854667	97854679	EGR2	NM_001136177	863	-	1.950000
hsa-mir-23b	chr9	97847490	97847586	+	97847587	97857586	97854667	97854679	EGR3	NM_004430	843	-	1.740000
hsa-mir-23b	chr9	97847490	97847586	+	97847587	97857586	97854667	97854679	NGFIC	-	875	-	2.090000
hsa-mir-24-1	chr9	97848303	97848370	+	97848371	97858370	97849806	97849816	NKX22	-	894	+	1.830000
hsa-mir-24-1	chr9	97848303	97848370	+	97848371	97858370	97850297	97850306	ZIC1	NM_003412	934	+	1.920000
hsa-mir-24-1	chr9	97848303	97848370	+	97848371	97858370	97850581	97850587	AML1	-	1000	+	1.680000
hsa-mir-24-1	chr9	97848303	97848370	+	97848371	97858370	97850661	97850672	GATA	-	904	-	1.830000
hsa-mir-24-1	chr9	97848303	97848370	+	97848371	97858370	97850730	97850746	FREAC2	-	833	+	1.830000
hsa-mir-24-1	chr9	97848303	97848370	+	97848371	97858370	97850732	97850747	HNF3B	-	925	-	2.550000
hsa-mir-24-1	chr9	97848303	97848370	+	97848371	97858370	97850732	97850746	FOXO1	NM_002015	865	-	2.490000
hsa-mir-24-1	chr9	97848303	97848370	+	97848371	97858370	97850735	97850746	FOXO4	NM_005938	934	+	1.880000
hsa-mir-24-1	chr9	97848303	97848370	+	97848371	97858370	97850747	97850761	CHX10	-	825	+	1.880000
hsa-mir-24-1	chr9	97848303	97848370	+	97848371	97858370	97851040	97851046	AML1	-	1000	+	1.680000
hsa-mir-24-1	chr9	97848303	97848370	+	97848371	97858370	97851189	97851204	HNF1	-	821	-	1.790000
hsa-mir-24-1	chr9	97848303	97848370	+	97848371	97858370	97851191	97851205	FOXJ2	NM_018416	859	-	1.730000
hsa-mir-24-1	chr9	97848303	97848370	+	97848371	97858370	97851268	97851274	AML1	-	1000	-	1.680000
hsa-mir-24-1	chr9	97848303	97848370	+	97848371	97858370	97851291	97851311	YY1	NM_003403	817	-	2.410000
hsa-mir-24-1	chr9	97848303	97848370	+	97848371	97858370	97851353	97851369	FREAC7	-	871	-	1.800000
hsa-mir-24-1	chr9	97848303	97848370	+	97848371	97858370	97851405	97851435	PAX4	NM_006193	750	+	1.950000
hsa-mir-24-1	chr9	97848303	97848370	+	97848371	97858370	97851442	97851452	HSF2	NM_004506	940	+	2.020000
hsa-mir-24-1	chr9	97848303	97848370	+	97848371	97858370	97851536	97851552	ELK1	NM_005229	873	-	2.050000
hsa-mir-24-1	chr9	97848303	97848370	+	97848371	97858370	97851552	97851568	FREAC2	-	835	+	1.870000
hsa-mir-24-1	chr9	97848303	97848370	+	97848371	97858370	97851552	97851568	FREAC4	-	825	+	1.870000
hsa-mir-24-1	chr9	97848303	97848370	+	97848371	97858370	97851554	97851569	HNF3B	-	905	-	2.190000
hsa-mir-24-1	chr9	97848303	97848370	+	97848371	97858370	97851554	97851568	FOXO1	NM_002015	845	-	2.130000
hsa-mir-24-1	chr9	97848303	97848370	+	97848371	97858370	97851570	97851581	CP2	-	911	-	2.110000
hsa-mir-24-1	chr9	97848303	97848370	+	97848371	97858370	97851600	97851620	PPARA	NM_005036	772	+	2.140000
hsa-mir-24-1	chr9	97848303	97848370	+	97848371	97858370	97851603	97851620	PPARG	NM_138712	791	+	1.710000
hsa-mir-24-1	chr9	97848303	97848370	+	97848371	97858370	97851753	97851764	GATA	-	898	+	1.720000
hsa-mir-24-1	chr9	97848303	97848370	+	97848371	97858370	97854550	97854559	AREB6	-	981	+	2.050000
hsa-mir-24-1	chr9	97848303	97848370	+	97848371	97858370	97854556	97854566	CDPCR1	-	841	-	1.710000
hsa-mir-24-1	chr9	97848303	97848370	+	97848371	97858370	97854601	97854614	NKX61	-	856	-	1.950000
hsa-mir-24-1	chr9	97848303	97848370	+	97848371	97858370	97854624	97854636	NFKB	-	855	-	1.760000
hsa-mir-24-1	chr9	97848303	97848370	+	97848371	97858370	97854625	97854635	NFKAPPAB	-	931	-	1.980000
hsa-mir-24-1	chr9	97848303	97848370	+	97848371	97858370	97854625	97854635	CREL	-	945	-	2.370000
hsa-mir-24-1	chr9	97848303	97848370	+	97848371	97858370	97854644	97854674	HOX13	-	721	+	1.740000
hsa-mir-24-1	chr9	97848303	97848370	+	97848371	97858370	97854652	97854662	HMX1	NM_018942	935	-	3.660000
hsa-mir-24-1	chr9	97848303	97848370	+	97848371	97858370	97854665	97854674	ZIC1	NM_003412	978	-	2.710000
hsa-mir-24-1	chr9	97848303	97848370	+	97848371	97858370	97854665	97854674	ZIC2	NM_007129	942	-	2.440000
hsa-mir-24-1	chr9	97848303	97848370	+	97848371	97858370	97854665	97854674	ZIC3	NM_003413	976	-	2.610000
hsa-mir-24-1	chr9	97848303	97848370	+	97848371	97858370	97854667	97854679	EGR2	NM_001136177	863	-	1.950000
hsa-mir-24-1	chr9	97848303	97848370	+	97848371	97858370	97854667	97854679	EGR3	NM_004430	843	-	1.740000
hsa-mir-24-1	chr9	97848303	97848370	+	97848371	97858370	97854667	97854679	NGFIC	-	875	-	2.090000
hsa-mir-24-2	chr19	13947101	13947173	-	13937101	13947100	13937435	13937459	COMP1	-	798	+	1.780000
hsa-mir-24-2	chr19	13947101	13947173	-	13937101	13947100	13937438	13937448	GATA1	NM_002049	951	+	1.850000
hsa-mir-24-2	chr19	13947101	13947173	-	13937101	13947100	13937438	13937448	GATA2	NM_001145662	959	+	1.990000
hsa-mir-24-2	chr19	13947101	13947173	-	13937101	13947100	13937578	13937597	PAX2	NM_000278	811	+	2.460000
hsa-mir-24-2	chr19	13947101	13947173	-	13937101	13947100	13938322	13938339	XBP1	NM_005080	799	+	1.800000
hsa-mir-24-2	chr19	13947101	13947173	-	13937101	13947100	13938323	13938337	ATF	-	853	+	1.920000
hsa-mir-24-2	chr19	13947101	13947173	-	13937101	13947100	13938326	13938334	CREB	-	941	+	2.150000
hsa-mir-24-2	chr19	13947101	13947173	-	13937101	13947100	13938326	13938334	CREBP1CJUN	-	904	+	1.650000
hsa-mir-24-2	chr19	13947101	13947173	-	13937101	13947100	13938449	13938462	IK3	-	877	-	2.010000
hsa-mir-24-2	chr19	13947101	13947173	-	13937101	13947100	13938480	13938493	IK3	-	863	-	1.730000
hsa-mir-24-2	chr19	13947101	13947173	-	13937101	13947100	13938508	13938525	PPARG	NM_138712	794	-	1.770000
hsa-mir-24-2	chr19	13947101	13947173	-	13937101	13947100	13938508	13938528	PPARA	NM_005036	761	-	1.920000
hsa-mir-24-2	chr19	13947101	13947173	-	13937101	13947100	13940395	13940407	AREB6	-	967	+	2.960000
hsa-mir-24-2	chr19	13947101	13947173	-	13937101	13947100	13940395	13940407	LMO2COM	-	960	-	2.170000
hsa-mir-24-2	chr19	13947101	13947173	-	13937101	13947100	13940609	13940624	SRF	NM_003131	813	+	1.960000
hsa-mir-24-2	chr19	13947101	13947173	-	13937101	13947100	13940618	13940630	MYCMAX	-	918	-	2.240000
hsa-mir-24-2	chr19	13947101	13947173	-	13937101	13947100	13940678	13940692	FOXJ2	NM_018416	855	+	1.650000
hsa-mir-24-2	chr19	13947101	13947173	-	13937101	13947100	13941806	13941826	YY1	NM_003403	776	-	1.690000
hsa-mir-24-2	chr19	13947101	13947173	-	13937101	13947100	13941823	13941844	PAX4	NM_006193	818	-	1.790000
hsa-mir-24-2	chr19	13947101	13947173	-	13937101	13947100	13941879	13941892	ZID	-	939	+	3.170000
hsa-mir-24-2	chr19	13947101	13947173	-	13937101	13947100	13941912	13941919	EN1	NM_001426	1000	+	2.240000
hsa-mir-24-2	chr19	13947101	13947173	-	13937101	13947100	13944567	13944579	MYOD	-	904	+	1.850000
hsa-mir-24-2	chr19	13947101	13947173	-	13937101	13947100	13944570	13944579	ZIC3	NM_003413	927	+	1.790000
hsa-mir-24-2	chr19	13947101	13947173	-	13937101	13947100	13944785	13944803	SRF	NM_003131	738	-	1.710000
hsa-mir-24-2	chr19	13947101	13947173	-	13937101	13947100	13944798	13944826	PAX5	NM_016734	798	-	2.080000
hsa-mir-24-2	chr19	13947101	13947173	-	13937101	13947100	13944833	13944852	ER	-	799	+	1.840000
hsa-mir-24-2	chr19	13947101	13947173	-	13937101	13947100	13944844	13944852	ATF6	NM_007348	882	+	1.730000
hsa-mir-24-2	chr19	13947101	13947173	-	13937101	13947100	13944926	13944939	ZID	-	903	-	2.520000
hsa-mir-24-2	chr19	13947101	13947173	-	13937101	13947100	13937257	13937269	PAX4	NM_006193	939	+	1.960000
hsa-mir-24-2	chr19	13947101	13947173	-	13937101	13947100	13937282	13937298	FREAC2	-	832	-	1.810000
hsa-mir-24-2	chr19	13947101	13947173	-	13937101	13947100	13937322	13937340	NF1	NM_001042492	886	+	1.710000
hsa-mir-24-2	chr19	13947101	13947173	-	13937101	13947100	13937344	13937363	ER	-	821	-	2.250000
hsa-mir-24-2	chr19	13947101	13947173	-	13937101	13947100	13937352	13937364	AREB6	-	906	+	1.980000
hsa-mir-25	chr7	99691183	99691266	-	99681183	99691182	99683025	99683047	TCF11MAFG	-	817	-	2.870000
hsa-mir-25	chr7	99691183	99691266	-	99681183	99691182	99683030	99683045	BACH1	NM_206866	830	+	2.040000
hsa-mir-25	chr7	99691183	99691266	-	99681183	99691182	99683031	99683042	NFE2	NM_006163	958	+	3.110000
hsa-mir-25	chr7	99691183	99691266	-	99681183	99691182	99683031	99683044	AP1	-	898	-	2.080000
hsa-mir-25	chr7	99691183	99691266	-	99681183	99691182	99683032	99683043	BACH2	NM_021813	913	+	2.340000
hsa-mir-25	chr7	99691183	99691266	-	99681183	99691182	99683115	99683130	HNF3B	-	885	+	1.840000
hsa-mir-25	chr7	99691183	99691266	-	99681183	99691182	99683116	99683130	FOXO1	NM_002015	850	+	2.220000
hsa-mir-26a-1	chr3	38010895	38010971	+	38010972	38020971	38012235	38012245	NRF2	-	902	+	1.690000
hsa-mir-26a-1	chr3	38010895	38010971	+	38010972	38020971	38012313	38012329	ELK1	NM_005229	858	+	1.780000
hsa-mir-26a-1	chr3	38010895	38010971	+	38010972	38020971	38013579	38013603	STAT5A	NM_003152	775	+	1.930000
hsa-mir-26a-1	chr3	38010895	38010971	+	38010972	38020971	38013905	38013917	MEIS1	NM_002398	948	+	2.310000
hsa-mir-26a-1	chr3	38010895	38010971	+	38010972	38020971	38014029	38014044	CDPCR3	-	810	+	2.000000
hsa-mir-26a-1	chr3	38010895	38010971	+	38010972	38020971	38014039	38014045	AML1	-	1000	+	1.680000
hsa-mir-26a-1	chr3	38010895	38010971	+	38010972	38020971	38014619	38014648	MYOGNF1	-	747	-	1.670000
hsa-mir-26a-1	chr3	38010895	38010971	+	38010972	38020971	38014626	38014635	ZIC1	NM_003412	921	-	1.680000
hsa-mir-26a-1	chr3	38010895	38010971	+	38010972	38020971	38014632	38014639	AP2REP	-	1000	-	2.230000
hsa-mir-26a-1	chr3	38010895	38010971	+	38010972	38020971	38014633	38014643	TLX2	NM_016170	899	-	2.260000
hsa-mir-26a-1	chr3	38010895	38010971	+	38010972	38020971	38014633	38014651	MIF1	-	782	-	1.780000
hsa-mir-26a-1	chr3	38010895	38010971	+	38010972	38020971	38014637	38014657	PPARA	NM_005036	790	-	2.510000
hsa-mir-26a-1	chr3	38010895	38010971	+	38010972	38020971	38014853	38014866	CEBP	-	936	+	2.390000
hsa-mir-26a-1	chr3	38010895	38010971	+	38010972	38020971	38014855	38014861	AML1	-	1000	+	1.680000
hsa-mir-26a-1	chr3	38010895	38010971	+	38010972	38020971	38015084	38015105	PAX4	NM_006193	811	+	1.650000
hsa-mir-26a-1	chr3	38010895	38010971	+	38010972	38020971	38015275	38015288	RORA2	-	913	+	2.660000
hsa-mir-26a-1	chr3	38010895	38010971	+	38010972	38020971	38015293	38015309	S8	-	933	-	2.770000
hsa-mir-26a-1	chr3	38010895	38010971	+	38010972	38020971	38015294	38015309	HNF1	-	822	+	1.800000
hsa-mir-26a-1	chr3	38010895	38010971	+	38010972	38020971	38015294	38015308	CHX10	-	865	+	2.560000
hsa-mir-26a-1	chr3	38010895	38010971	+	38010972	38020971	38015296	38015306	LHX3	NM_178138	952	-	2.330000
hsa-mir-26a-1	chr3	38010895	38010971	+	38010972	38020971	38015409	38015429	PPARA	NM_005036	751	+	1.720000
hsa-mir-26a-1	chr3	38010895	38010971	+	38010972	38020971	38015412	38015429	PPARG	NM_138712	829	+	2.420000
hsa-mir-26a-1	chr3	38010895	38010971	+	38010972	38020971	38015415	38015429	COUP	-	858	-	1.710000
hsa-mir-26a-1	chr3	38010895	38010971	+	38010972	38020971	38016476	38016491	TAXCREB	-	787	+	1.660000
hsa-mir-26a-1	chr3	38010895	38010971	+	38010972	38020971	38016698	38016712	ATF	-	837	-	1.650000
hsa-mir-26a-1	chr3	38010895	38010971	+	38010972	38020971	38017944	38017956	LMO2COM	-	925	+	1.650000
hsa-mir-26a-1	chr3	38010895	38010971	+	38010972	38020971	38017944	38017956	AREB6	-	893	-	1.780000
hsa-mir-26a-1	chr3	38010895	38010971	+	38010972	38020971	38017951	38017957	AML1	-	1000	+	1.680000
hsa-mir-26a-1	chr3	38010895	38010971	+	38010972	38020971	38018024	38018033	EVI1	-	868	-	1.690000
hsa-mir-26a-1	chr3	38010895	38010971	+	38010972	38020971	38018053	38018066	PAX3	NM_181459	817	-	1.930000
hsa-mir-26a-1	chr3	38010895	38010971	+	38010972	38020971	38018064	38018080	GRE	-	888	-	3.090000
hsa-mir-26a-1	chr3	38010895	38010971	+	38010972	38020971	38018279	38018299	ARNT	NM_178426	842	-	2.520000
hsa-mir-26a-1	chr3	38010895	38010971	+	38010972	38020971	38018279	38018298	ER	-	798	+	1.830000
hsa-mir-26a-1	chr3	38010895	38010971	+	38010972	38020971	38018282	38018296	USF	-	918	+	1.790000
hsa-mir-26a-1	chr3	38010895	38010971	+	38010972	38020971	38018334	38018346	MYOD	-	898	+	1.750000
hsa-mir-26a-1	chr3	38010895	38010971	+	38010972	38020971	38018844	38018860	ARP1	-	800	+	1.640000
hsa-mir-26a-1	chr3	38010895	38010971	+	38010972	38020971	38018962	38018976	MRF2	-	880	+	2.670000
hsa-mir-26a-1	chr3	38010895	38010971	+	38010972	38020971	38018962	38018976	FAC1	-	897	+	2.800000
hsa-mir-26a-1	chr3	38010895	38010971	+	38010972	38020971	38019383	38019406	OCT1	-	817	-	1.810000
hsa-mir-26a-1	chr3	38010895	38010971	+	38010972	38020971	38019736	38019751	SPZ1	NM_032567	882	+	1.730000
hsa-mir-26a-1	chr3	38010895	38010971	+	38010972	38020971	38019755	38019776	STAT3	NM_003150	792	+	2.160000
hsa-mir-26a-1	chr3	38010895	38010971	+	38010972	38020971	38019755	38019776	STAT1	NM_139266	822	-	2.540000
hsa-mir-26a-1	chr3	38010895	38010971	+	38010972	38020971	38019758	38019773	STAT5A	NM_003152	900	+	2.180000
hsa-mir-26a-1	chr3	38010895	38010971	+	38010972	38020971	38019762	38019771	LYF1	-	945	+	1.680000
hsa-mir-26a-1	chr3	38010895	38010971	+	38010972	38020971	38020811	38020833	OLF1	-	810	+	1.710000
hsa-mir-26a-1	chr3	38010895	38010971	+	38010972	38020971	38020819	38020843	STAT5A	NM_003152	773	+	1.890000
hsa-mir-26a-1	chr3	38010895	38010971	+	38010972	38020971	38020859	38020873	OCT1	-	884	-	1.920000
hsa-mir-26a-1	chr3	38010895	38010971	+	38010972	38020971	38020876	38020890	MEIS1AHOXA9	-	811	-	1.970000
hsa-mir-26a-1	chr3	38010895	38010971	+	38010972	38020971	38020882	38020893	TGIF	-	930	+	2.230000
hsa-mir-26b	chr2	219267369	219267445	+	219267446	219277445	219267530	219267551	PPARG	NM_138712	945	-	5.310000
hsa-mir-26b	chr2	219267369	219267445	+	219267446	219277445	219267534	219267548	COUP	-	968	+	3.810000
hsa-mir-26b	chr2	219267369	219267445	+	219267446	219277445	219267534	219267554	PPARA	NM_005036	836	-	3.440000
hsa-mir-26b	chr2	219267369	219267445	+	219267446	219277445	219267558	219267568	CDPCR1	-	861	+	2.100000
hsa-mir-26b	chr2	219267369	219267445	+	219267446	219277445	219269164	219269178	FAC1	-	905	+	2.970000
hsa-mir-26b	chr2	219267369	219267445	+	219267446	219277445	219269497	219269510	AP1	-	884	-	1.850000
hsa-mir-26b	chr2	219267369	219267445	+	219267446	219277445	219270475	219270503	PAX5	NM_016734	799	-	2.100000
hsa-mir-26b	chr2	219267369	219267445	+	219267446	219277445	219270477	219270496	PAX2	NM_000278	788	+	1.930000
hsa-mir-26b	chr2	219267369	219267445	+	219267446	219277445	219270565	219270583	AHR	NM_001621	804	+	2.130000
hsa-mir-26b	chr2	219267369	219267445	+	219267446	219277445	219270879	219270896	PPARG	NM_138712	822	-	2.290000
hsa-mir-26b	chr2	219267369	219267445	+	219267446	219277445	219270879	219270899	PPARA	NM_005036	788	-	2.470000
hsa-mir-26b	chr2	219267369	219267445	+	219267446	219277445	219270925	219270939	ATF	-	885	-	2.440000
hsa-mir-26b	chr2	219267369	219267445	+	219267446	219277445	219270926	219270938	CREB	-	868	-	1.640000
hsa-mir-26b	chr2	219267369	219267445	+	219267446	219277445	219271727	219271736	ZIC1	NM_003412	930	-	1.850000
hsa-mir-26b	chr2	219267369	219267445	+	219267446	219277445	219271736	219271757	PPARG	NM_138712	798	-	2.650000
hsa-mir-26b	chr2	219267369	219267445	+	219267446	219277445	219271737	219271756	HNF4	-	848	-	2.150000
hsa-mir-26b	chr2	219267369	219267445	+	219267446	219277445	219271792	219271802	HMX1	NM_018942	840	-	2.070000
hsa-mir-26b	chr2	219267369	219267445	+	219267446	219277445	219271838	219271847	LMO2COM	-	919	-	1.960000
hsa-mir-26b	chr2	219267369	219267445	+	219267446	219277445	219272023	219272037	MEIS1BHOXA9	-	814	+	1.720000
hsa-mir-26b	chr2	219267369	219267445	+	219267446	219277445	219272026	219272055	MYOGNF1	-	771	+	2.120000
hsa-mir-26b	chr2	219267369	219267445	+	219267446	219277445	219272028	219272052	COMP1	-	844	-	2.850000
hsa-mir-26b	chr2	219267369	219267445	+	219267446	219277445	219272033	219272061	PAX5	NM_016734	778	+	1.690000
hsa-mir-26b	chr2	219267369	219267445	+	219267446	219277445	219272056	219272078	OLF1	-	818	-	1.860000
hsa-mir-26b	chr2	219267369	219267445	+	219267446	219277445	219272059	219272075	ARP1	-	828	+	2.220000
hsa-mir-26b	chr2	219267369	219267445	+	219267446	219277445	219272069	219272089	P53	-	736	-	2.580000
hsa-mir-26b	chr2	219267369	219267445	+	219267446	219277445	219272083	219272096	CHOP	-	855	+	2.090000
hsa-mir-26b	chr2	219267369	219267445	+	219267446	219277445	219272094	219272116	TCF11MAFG	-	768	+	1.900000
hsa-mir-26b	chr2	219267369	219267445	+	219267446	219277445	219272099	219272110	NFE2	NM_006163	877	-	1.770000
hsa-mir-26b	chr2	219267369	219267445	+	219267446	219277445	219272102	219272119	LUN1	-	758	+	2.430000
hsa-mir-26b	chr2	219267369	219267445	+	219267446	219277445	219272103	219272113	AP4	-	963	-	1.870000
hsa-mir-26b	chr2	219267369	219267445	+	219267446	219277445	219272189	219272204	TST1	-	854	+	1.940000
hsa-mir-26b	chr2	219267369	219267445	+	219267446	219277445	219274946	219274970	COMP1	-	807	-	1.990000
hsa-mir-26b	chr2	219267369	219267445	+	219267446	219277445	219275323	219275337	GATA1	NM_002049	946	-	3.370000
hsa-mir-26b	chr2	219267369	219267445	+	219267446	219277445	219275667	219275683	FREAC4	-	824	-	1.850000
hsa-mir-26b	chr2	219267369	219267445	+	219267446	219277445	219275887	219275904	LUN1	-	728	+	1.890000
hsa-mir-27a	chr19	13947254	13947331	-	13937254	13947253	13937435	13937459	COMP1	-	798	+	1.780000
hsa-mir-27a	chr19	13947254	13947331	-	13937254	13947253	13937438	13937448	GATA1	NM_002049	951	+	1.850000
hsa-mir-27a	chr19	13947254	13947331	-	13937254	13947253	13937438	13937448	GATA2	NM_001145662	959	+	1.990000
hsa-mir-27a	chr19	13947254	13947331	-	13937254	13947253	13937578	13937597	PAX2	NM_000278	811	+	2.460000
hsa-mir-27a	chr19	13947254	13947331	-	13937254	13947253	13938322	13938339	XBP1	NM_005080	799	+	1.800000
hsa-mir-27a	chr19	13947254	13947331	-	13937254	13947253	13938323	13938337	ATF	-	853	+	1.920000
hsa-mir-27a	chr19	13947254	13947331	-	13937254	13947253	13938326	13938334	CREB	-	941	+	2.150000
hsa-mir-27a	chr19	13947254	13947331	-	13937254	13947253	13938326	13938334	CREBP1CJUN	-	904	+	1.650000
hsa-mir-27a	chr19	13947254	13947331	-	13937254	13947253	13938449	13938462	IK3	-	877	-	2.010000
hsa-mir-27a	chr19	13947254	13947331	-	13937254	13947253	13938480	13938493	IK3	-	863	-	1.730000
hsa-mir-27a	chr19	13947254	13947331	-	13937254	13947253	13938508	13938525	PPARG	NM_138712	794	-	1.770000
hsa-mir-27a	chr19	13947254	13947331	-	13937254	13947253	13938508	13938528	PPARA	NM_005036	761	-	1.920000
hsa-mir-27a	chr19	13947254	13947331	-	13937254	13947253	13940395	13940407	AREB6	-	967	+	2.960000
hsa-mir-27a	chr19	13947254	13947331	-	13937254	13947253	13940395	13940407	LMO2COM	-	960	-	2.170000
hsa-mir-27a	chr19	13947254	13947331	-	13937254	13947253	13940609	13940624	SRF	NM_003131	813	+	1.960000
hsa-mir-27a	chr19	13947254	13947331	-	13937254	13947253	13940618	13940630	MYCMAX	-	918	-	2.240000
hsa-mir-27a	chr19	13947254	13947331	-	13937254	13947253	13940678	13940692	FOXJ2	NM_018416	855	+	1.650000
hsa-mir-27a	chr19	13947254	13947331	-	13937254	13947253	13941806	13941826	YY1	NM_003403	776	-	1.690000
hsa-mir-27a	chr19	13947254	13947331	-	13937254	13947253	13941823	13941844	PAX4	NM_006193	818	-	1.790000
hsa-mir-27a	chr19	13947254	13947331	-	13937254	13947253	13941879	13941892	ZID	-	939	+	3.170000
hsa-mir-27a	chr19	13947254	13947331	-	13937254	13947253	13941912	13941919	EN1	NM_001426	1000	+	2.240000
hsa-mir-27a	chr19	13947254	13947331	-	13937254	13947253	13944567	13944579	MYOD	-	904	+	1.850000
hsa-mir-27a	chr19	13947254	13947331	-	13937254	13947253	13944570	13944579	ZIC3	NM_003413	927	+	1.790000
hsa-mir-27a	chr19	13947254	13947331	-	13937254	13947253	13944785	13944803	SRF	NM_003131	738	-	1.710000
hsa-mir-27a	chr19	13947254	13947331	-	13937254	13947253	13944798	13944826	PAX5	NM_016734	798	-	2.080000
hsa-mir-27a	chr19	13947254	13947331	-	13937254	13947253	13944833	13944852	ER	-	799	+	1.840000
hsa-mir-27a	chr19	13947254	13947331	-	13937254	13947253	13944844	13944852	ATF6	NM_007348	882	+	1.730000
hsa-mir-27a	chr19	13947254	13947331	-	13937254	13947253	13944926	13944939	ZID	-	903	-	2.520000
hsa-mir-27a	chr19	13947254	13947331	-	13937254	13947253	13937257	13937269	PAX4	NM_006193	939	+	1.960000
hsa-mir-27a	chr19	13947254	13947331	-	13937254	13947253	13937282	13937298	FREAC2	-	832	-	1.810000
hsa-mir-27a	chr19	13947254	13947331	-	13937254	13947253	13937322	13937340	NF1	NM_001042492	886	+	1.710000
hsa-mir-27a	chr19	13947254	13947331	-	13937254	13947253	13937344	13937363	ER	-	821	-	2.250000
hsa-mir-27a	chr19	13947254	13947331	-	13937254	13947253	13937352	13937364	AREB6	-	906	+	1.980000
hsa-mir-27b	chr9	97847727	97847823	+	97847824	97857823	97849806	97849816	NKX22	-	894	+	1.830000
hsa-mir-27b	chr9	97847727	97847823	+	97847824	97857823	97850297	97850306	ZIC1	NM_003412	934	+	1.920000
hsa-mir-27b	chr9	97847727	97847823	+	97847824	97857823	97850581	97850587	AML1	-	1000	+	1.680000
hsa-mir-27b	chr9	97847727	97847823	+	97847824	97857823	97850661	97850672	GATA	-	904	-	1.830000
hsa-mir-27b	chr9	97847727	97847823	+	97847824	97857823	97850730	97850746	FREAC2	-	833	+	1.830000
hsa-mir-27b	chr9	97847727	97847823	+	97847824	97857823	97850732	97850747	HNF3B	-	925	-	2.550000
hsa-mir-27b	chr9	97847727	97847823	+	97847824	97857823	97850732	97850746	FOXO1	NM_002015	865	-	2.490000
hsa-mir-27b	chr9	97847727	97847823	+	97847824	97857823	97850735	97850746	FOXO4	NM_005938	934	+	1.880000
hsa-mir-27b	chr9	97847727	97847823	+	97847824	97857823	97850747	97850761	CHX10	-	825	+	1.880000
hsa-mir-27b	chr9	97847727	97847823	+	97847824	97857823	97851040	97851046	AML1	-	1000	+	1.680000
hsa-mir-27b	chr9	97847727	97847823	+	97847824	97857823	97851189	97851204	HNF1	-	821	-	1.790000
hsa-mir-27b	chr9	97847727	97847823	+	97847824	97857823	97851191	97851205	FOXJ2	NM_018416	859	-	1.730000
hsa-mir-27b	chr9	97847727	97847823	+	97847824	97857823	97851268	97851274	AML1	-	1000	-	1.680000
hsa-mir-27b	chr9	97847727	97847823	+	97847824	97857823	97851291	97851311	YY1	NM_003403	817	-	2.410000
hsa-mir-27b	chr9	97847727	97847823	+	97847824	97857823	97851353	97851369	FREAC7	-	871	-	1.800000
hsa-mir-27b	chr9	97847727	97847823	+	97847824	97857823	97851405	97851435	PAX4	NM_006193	750	+	1.950000
hsa-mir-27b	chr9	97847727	97847823	+	97847824	97857823	97851442	97851452	HSF2	NM_004506	940	+	2.020000
hsa-mir-27b	chr9	97847727	97847823	+	97847824	97857823	97851536	97851552	ELK1	NM_005229	873	-	2.050000
hsa-mir-27b	chr9	97847727	97847823	+	97847824	97857823	97851552	97851568	FREAC2	-	835	+	1.870000
hsa-mir-27b	chr9	97847727	97847823	+	97847824	97857823	97851552	97851568	FREAC4	-	825	+	1.870000
hsa-mir-27b	chr9	97847727	97847823	+	97847824	97857823	97851554	97851569	HNF3B	-	905	-	2.190000
hsa-mir-27b	chr9	97847727	97847823	+	97847824	97857823	97851554	97851568	FOXO1	NM_002015	845	-	2.130000
hsa-mir-27b	chr9	97847727	97847823	+	97847824	97857823	97851570	97851581	CP2	-	911	-	2.110000
hsa-mir-27b	chr9	97847727	97847823	+	97847824	97857823	97851600	97851620	PPARA	NM_005036	772	+	2.140000
hsa-mir-27b	chr9	97847727	97847823	+	97847824	97857823	97851603	97851620	PPARG	NM_138712	791	+	1.710000
hsa-mir-27b	chr9	97847727	97847823	+	97847824	97857823	97851753	97851764	GATA	-	898	+	1.720000
hsa-mir-27b	chr9	97847727	97847823	+	97847824	97857823	97854550	97854559	AREB6	-	981	+	2.050000
hsa-mir-27b	chr9	97847727	97847823	+	97847824	97857823	97854556	97854566	CDPCR1	-	841	-	1.710000
hsa-mir-27b	chr9	97847727	97847823	+	97847824	97857823	97854601	97854614	NKX61	-	856	-	1.950000
hsa-mir-27b	chr9	97847727	97847823	+	97847824	97857823	97854624	97854636	NFKB	-	855	-	1.760000
hsa-mir-27b	chr9	97847727	97847823	+	97847824	97857823	97854625	97854635	NFKAPPAB	-	931	-	1.980000
hsa-mir-27b	chr9	97847727	97847823	+	97847824	97857823	97854625	97854635	CREL	-	945	-	2.370000
hsa-mir-27b	chr9	97847727	97847823	+	97847824	97857823	97854644	97854674	HOX13	-	721	+	1.740000
hsa-mir-27b	chr9	97847727	97847823	+	97847824	97857823	97854652	97854662	HMX1	NM_018942	935	-	3.660000
hsa-mir-27b	chr9	97847727	97847823	+	97847824	97857823	97854665	97854674	ZIC1	NM_003412	978	-	2.710000
hsa-mir-27b	chr9	97847727	97847823	+	97847824	97857823	97854665	97854674	ZIC2	NM_007129	942	-	2.440000
hsa-mir-27b	chr9	97847727	97847823	+	97847824	97857823	97854665	97854674	ZIC3	NM_003413	976	-	2.610000
hsa-mir-27b	chr9	97847727	97847823	+	97847824	97857823	97854667	97854679	EGR2	NM_001136177	863	-	1.950000
hsa-mir-27b	chr9	97847727	97847823	+	97847824	97857823	97854667	97854679	EGR3	NM_004430	843	-	1.740000
hsa-mir-27b	chr9	97847727	97847823	+	97847824	97857823	97854667	97854679	NGFIC	-	875	-	2.090000
hsa-mir-28	chr3	188406569	188406654	+	188406655	188416654	188410058	188410067	GATA3	NM_002051	931	+	1.690000
hsa-mir-28	chr3	188406569	188406654	+	188406655	188416654	188410058	188410067	LMO2COM	-	940	+	2.340000
hsa-mir-28	chr3	188406569	188406654	+	188406655	188416654	188410187	188410195	TBP	NM_003194	1000	+	1.970000
hsa-mir-28	chr3	188406569	188406654	+	188406655	188416654	188410230	188410237	AP2REP	-	1000	-	2.230000
hsa-mir-28	chr3	188406569	188406654	+	188406655	188416654	188411206	188411222	MEF2	-	793	-	2.130000
hsa-mir-28	chr3	188406569	188406654	+	188406655	188416654	188411219	188411229	SOX5	NM_152989	960	-	2.140000
hsa-mir-28	chr3	188406569	188406654	+	188406655	188416654	188413242	188413256	POU3F2	NM_005604	803	+	1.680000
hsa-mir-28	chr3	188406569	188406654	+	188406655	188416654	188413243	188413253	NKX22	-	887	+	1.710000
hsa-mir-28	chr3	188406569	188406654	+	188406655	188416654	188413482	188413490	CREBP1CJUN	-	923	-	1.920000
hsa-mir-28	chr3	188406569	188406654	+	188406655	188416654	188413530	188413543	RORA1	-	879	+	1.670000
hsa-mir-28	chr3	188406569	188406654	+	188406655	188416654	188413530	188413543	RORA2	-	946	+	3.210000
hsa-mir-28	chr3	188406569	188406654	+	188406655	188416654	188413533	188413544	AP1FJ	-	926	-	1.870000
hsa-mir-28	chr3	188406569	188406654	+	188406655	188416654	188413841	188413851	GATA1	NM_002049	897	-	1.890000
hsa-mir-28	chr3	188406569	188406654	+	188406655	188416654	188413886	188413910	STAT5A	NM_003152	773	-	1.890000
hsa-mir-28	chr3	188406569	188406654	+	188406655	188416654	188413895	188413916	STAT3	NM_003150	804	-	2.380000
hsa-mir-28	chr3	188406569	188406654	+	188406655	188416654	188413926	188413939	OCT	-	843	-	2.190000
hsa-mir-29a	chr7	130561506	130561569	-	130551506	130561505	130552270	130552291	NRSF	-	720	+	1.690000
hsa-mir-29a	chr7	130561506	130561569	-	130551506	130561505	130552385	130552401	BRN2	-	817	-	1.830000
hsa-mir-29a	chr7	130561506	130561569	-	130551506	130561505	130552389	130552404	PBX1	NM_002585	855	-	2.510000
hsa-mir-29a	chr7	130561506	130561569	-	130551506	130561505	130552452	130552467	CDP	-	831	-	1.760000
hsa-mir-29a	chr7	130561506	130561569	-	130551506	130561505	130552477	130552491	CEBPB	NM_005194	932	-	2.390000
hsa-mir-29a	chr7	130561506	130561569	-	130551506	130561505	130552477	130552491	CEBPA	NM_004364	916	+	2.200000
hsa-mir-29a	chr7	130561506	130561569	-	130551506	130561505	130552482	130552493	POU6F1	NM_002702	872	+	2.050000
hsa-mir-29a	chr7	130561506	130561569	-	130551506	130561505	130552499	130552514	OCT1	-	884	+	2.340000
hsa-mir-29a	chr7	130561506	130561569	-	130551506	130561505	130554663	130554683	PPARA	NM_005036	782	+	2.350000
hsa-mir-29a	chr7	130561506	130561569	-	130551506	130561505	130554666	130554683	PPARG	NM_138712	809	+	2.050000
hsa-mir-29a	chr7	130561506	130561569	-	130551506	130561505	130554667	130554686	HNF4	-	871	+	2.590000
hsa-mir-29a	chr7	130561506	130561569	-	130551506	130561505	130554700	130554716	FREAC3	-	831	+	1.960000
hsa-mir-29a	chr7	130561506	130561569	-	130551506	130561505	130554763	130554780	PPARG	NM_138712	792	-	1.730000
hsa-mir-29a	chr7	130561506	130561569	-	130551506	130561505	130554834	130554856	MEF2	-	850	+	2.540000
hsa-mir-29a	chr7	130561506	130561569	-	130551506	130561505	130554838	130554854	RSRFC4	-	823	-	1.780000
hsa-mir-29a	chr7	130561506	130561569	-	130551506	130561505	130554854	130554863	AREB6	-	957	+	1.640000
hsa-mir-29a	chr7	130561506	130561569	-	130551506	130561505	130554998	130555014	S8	-	901	+	2.270000
hsa-mir-29a	chr7	130561506	130561569	-	130551506	130561505	130555001	130555015	CHX10	-	918	+	3.470000
hsa-mir-29a	chr7	130561506	130561569	-	130551506	130561505	130555002	130555013	PAX4	NM_006193	899	-	1.840000
hsa-mir-29a	chr7	130561506	130561569	-	130551506	130561505	130555005	130555017	OCT1	-	901	-	2.210000
hsa-mir-29a	chr7	130561506	130561569	-	130551506	130561505	130555096	130555108	FOXD3	NM_012183	898	+	1.680000
hsa-mir-29a	chr7	130561506	130561569	-	130551506	130561505	130555112	130555128	RSRFC4	-	828	-	1.860000
hsa-mir-29a	chr7	130561506	130561569	-	130551506	130561505	130561434	130561450	MEF2	-	792	+	2.110000
hsa-mir-29b-1	chr7	130562218	130562298	-	130552218	130562217	130552270	130552291	NRSF	-	720	+	1.690000
hsa-mir-29b-1	chr7	130562218	130562298	-	130552218	130562217	130552385	130552401	BRN2	-	817	-	1.830000
hsa-mir-29b-1	chr7	130562218	130562298	-	130552218	130562217	130552389	130552404	PBX1	NM_002585	855	-	2.510000
hsa-mir-29b-1	chr7	130562218	130562298	-	130552218	130562217	130552452	130552467	CDP	-	831	-	1.760000
hsa-mir-29b-1	chr7	130562218	130562298	-	130552218	130562217	130552477	130552491	CEBPB	NM_005194	932	-	2.390000
hsa-mir-29b-1	chr7	130562218	130562298	-	130552218	130562217	130552477	130552491	CEBPA	NM_004364	916	+	2.200000
hsa-mir-29b-1	chr7	130562218	130562298	-	130552218	130562217	130552482	130552493	POU6F1	NM_002702	872	+	2.050000
hsa-mir-29b-1	chr7	130562218	130562298	-	130552218	130562217	130552499	130552514	OCT1	-	884	+	2.340000
hsa-mir-29b-1	chr7	130562218	130562298	-	130552218	130562217	130554663	130554683	PPARA	NM_005036	782	+	2.350000
hsa-mir-29b-1	chr7	130562218	130562298	-	130552218	130562217	130554666	130554683	PPARG	NM_138712	809	+	2.050000
hsa-mir-29b-1	chr7	130562218	130562298	-	130552218	130562217	130554667	130554686	HNF4	-	871	+	2.590000
hsa-mir-29b-1	chr7	130562218	130562298	-	130552218	130562217	130554700	130554716	FREAC3	-	831	+	1.960000
hsa-mir-29b-1	chr7	130562218	130562298	-	130552218	130562217	130554763	130554780	PPARG	NM_138712	792	-	1.730000
hsa-mir-29b-1	chr7	130562218	130562298	-	130552218	130562217	130554834	130554856	MEF2	-	850	+	2.540000
hsa-mir-29b-1	chr7	130562218	130562298	-	130552218	130562217	130554838	130554854	RSRFC4	-	823	-	1.780000
hsa-mir-29b-1	chr7	130562218	130562298	-	130552218	130562217	130554854	130554863	AREB6	-	957	+	1.640000
hsa-mir-29b-1	chr7	130562218	130562298	-	130552218	130562217	130554998	130555014	S8	-	901	+	2.270000
hsa-mir-29b-1	chr7	130562218	130562298	-	130552218	130562217	130555001	130555015	CHX10	-	918	+	3.470000
hsa-mir-29b-1	chr7	130562218	130562298	-	130552218	130562217	130555002	130555013	PAX4	NM_006193	899	-	1.840000
hsa-mir-29b-1	chr7	130562218	130562298	-	130552218	130562217	130555005	130555017	OCT1	-	901	-	2.210000
hsa-mir-29b-1	chr7	130562218	130562298	-	130552218	130562217	130555096	130555108	FOXD3	NM_012183	898	+	1.680000
hsa-mir-29b-1	chr7	130562218	130562298	-	130552218	130562217	130555112	130555128	RSRFC4	-	828	-	1.860000
hsa-mir-29b-1	chr7	130562218	130562298	-	130552218	130562217	130561434	130561450	MEF2	-	792	+	2.110000
hsa-mir-29b-1	chr7	130562218	130562298	-	130552218	130562217	130561546	130561561	HNF1	-	849	+	2.260000
hsa-mir-29b-1	chr7	130562218	130562298	-	130552218	130562217	130561558	130561568	CDPCR3HD	-	889	+	1.700000
hsa-mir-29b-1	chr7	130562218	130562298	-	130552218	130562217	130561565	130561574	PAX2	NM_000278	982	-	1.760000
hsa-mir-29b-1	chr7	130562218	130562298	-	130552218	130562217	130561583	130561599	FREAC2	-	903	+	3.050000
hsa-mir-29b-1	chr7	130562218	130562298	-	130552218	130562217	130561583	130561599	FREAC3	-	850	+	2.310000
hsa-mir-29b-1	chr7	130562218	130562298	-	130552218	130562217	130561585	130561600	HNF3B	-	896	-	2.040000
hsa-mir-29b-1	chr7	130562218	130562298	-	130552218	130562217	130561585	130561599	FOXO4	NM_005938	913	-	3.100000
hsa-mir-29b-1	chr7	130562218	130562298	-	130552218	130562217	130561585	130561599	FOXO3	NM_001455	952	-	3.540000
hsa-mir-29b-1	chr7	130562218	130562298	-	130552218	130562217	130561585	130561599	FOXO1	NM_002015	963	-	4.220000
hsa-mir-29b-1	chr7	130562218	130562298	-	130552218	130562217	130561585	130561598	HFH3	-	915	-	1.760000
hsa-mir-29b-1	chr7	130562218	130562298	-	130552218	130562217	130561586	130561598	HFH1	-	880	-	1.790000
hsa-mir-29b-1	chr7	130562218	130562298	-	130552218	130562217	130561771	130561787	S8	-	916	+	2.500000
hsa-mir-29b-1	chr7	130562218	130562298	-	130552218	130562217	130561777	130561785	NKX25	-	1000	-	3.060000
hsa-mir-29b-1	chr7	130562218	130562298	-	130552218	130562217	130561783	130561793	GATA1	NM_002049	941	-	1.670000
hsa-mir-29b-2	chr1	207975788	207975868	-	207965788	207975787	207967450	207967461	POU6F1	NM_002702	903	-	2.530000
hsa-mir-29b-2	chr1	207975788	207975868	-	207965788	207975787	207967518	207967530	CDC5	-	850	+	2.050000
hsa-mir-29b-2	chr1	207975788	207975868	-	207965788	207975787	207967847	207967859	E4BP4	-	856	-	2.050000
hsa-mir-29b-2	chr1	207975788	207975868	-	207965788	207975787	207968216	207968230	POU3F2	NM_005604	813	+	1.830000
hsa-mir-29b-2	chr1	207975788	207975868	-	207965788	207975787	207968251	207968265	CHX10	-	865	+	2.560000
hsa-mir-29b-2	chr1	207975788	207975868	-	207965788	207975787	207968256	207968278	MEF2	-	766	-	2.020000
hsa-mir-29b-2	chr1	207975788	207975868	-	207965788	207975787	207972384	207972398	MEIS1AHOXA9	-	832	-	2.390000
hsa-mir-29b-2	chr1	207975788	207975868	-	207965788	207975787	207972393	207972414	STAT3	NM_003150	775	-	1.860000
hsa-mir-29b-2	chr1	207975788	207975868	-	207965788	207975787	207972396	207972405	MSX1	NM_002448	934	-	2.360000
hsa-mir-29b-2	chr1	207975788	207975868	-	207965788	207975787	207972511	207972526	CDPCR3	-	821	-	2.250000
hsa-mir-29b-2	chr1	207975788	207975868	-	207965788	207975787	207972513	207972532	GR	-	853	+	2.010000
hsa-mir-29b-2	chr1	207975788	207975868	-	207965788	207975787	207972541	207972554	AREB6	-	989	-	3.280000
hsa-mir-29b-2	chr1	207975788	207975868	-	207965788	207975787	207973979	207973993	FAC1	-	862	+	2.060000
hsa-mir-29b-2	chr1	207975788	207975868	-	207965788	207975787	207973979	207973993	MRF2	-	864	+	2.310000
hsa-mir-29b-2	chr1	207975788	207975868	-	207965788	207975787	207974046	207974063	YY1	NM_003403	879	+	1.890000
hsa-mir-29b-2	chr1	207975788	207975868	-	207965788	207975787	207974268	207974277	AREB6	-	978	-	1.990000
hsa-mir-29b-2	chr1	207975788	207975868	-	207965788	207975787	207974363	207974387	HTF	-	773	-	1.680000
hsa-mir-29b-2	chr1	207975788	207975868	-	207965788	207975787	207974657	207974675	CART1	-	812	-	2.020000
hsa-mir-29b-2	chr1	207975788	207975868	-	207965788	207975787	207974914	207974928	FAC1	-	856	-	1.930000
hsa-mir-29c	chr1	207975197	207975284	-	207965197	207975196	207967450	207967461	POU6F1	NM_002702	903	-	2.530000
hsa-mir-29c	chr1	207975197	207975284	-	207965197	207975196	207967518	207967530	CDC5	-	850	+	2.050000
hsa-mir-29c	chr1	207975197	207975284	-	207965197	207975196	207967847	207967859	E4BP4	-	856	-	2.050000
hsa-mir-29c	chr1	207975197	207975284	-	207965197	207975196	207968216	207968230	POU3F2	NM_005604	813	+	1.830000
hsa-mir-29c	chr1	207975197	207975284	-	207965197	207975196	207968251	207968265	CHX10	-	865	+	2.560000
hsa-mir-29c	chr1	207975197	207975284	-	207965197	207975196	207968256	207968278	MEF2	-	766	-	2.020000
hsa-mir-29c	chr1	207975197	207975284	-	207965197	207975196	207972384	207972398	MEIS1AHOXA9	-	832	-	2.390000
hsa-mir-29c	chr1	207975197	207975284	-	207965197	207975196	207972393	207972414	STAT3	NM_003150	775	-	1.860000
hsa-mir-29c	chr1	207975197	207975284	-	207965197	207975196	207972396	207972405	MSX1	NM_002448	934	-	2.360000
hsa-mir-29c	chr1	207975197	207975284	-	207965197	207975196	207972511	207972526	CDPCR3	-	821	-	2.250000
hsa-mir-29c	chr1	207975197	207975284	-	207965197	207975196	207972513	207972532	GR	-	853	+	2.010000
hsa-mir-29c	chr1	207975197	207975284	-	207965197	207975196	207972541	207972554	AREB6	-	989	-	3.280000
hsa-mir-29c	chr1	207975197	207975284	-	207965197	207975196	207973979	207973993	FAC1	-	862	+	2.060000
hsa-mir-29c	chr1	207975197	207975284	-	207965197	207975196	207973979	207973993	MRF2	-	864	+	2.310000
hsa-mir-29c	chr1	207975197	207975284	-	207965197	207975196	207974046	207974063	YY1	NM_003403	879	+	1.890000
hsa-mir-29c	chr1	207975197	207975284	-	207965197	207975196	207974268	207974277	AREB6	-	978	-	1.990000
hsa-mir-29c	chr1	207975197	207975284	-	207965197	207975196	207974363	207974387	HTF	-	773	-	1.680000
hsa-mir-29c	chr1	207975197	207975284	-	207965197	207975196	207974657	207974675	CART1	-	812	-	2.020000
hsa-mir-29c	chr1	207975197	207975284	-	207965197	207975196	207974914	207974928	FAC1	-	856	-	1.930000
hsa-mir-30a	chr6	72113254	72113324	-	72103254	72113253	72104674	72104686	HFH1	-	922	-	2.480000
hsa-mir-30a	chr6	72113254	72113324	-	72103254	72113253	72105065	72105076	GATA	-	911	+	1.960000
hsa-mir-30a	chr6	72113254	72113324	-	72103254	72113253	72105219	72105229	CDPCR3HD	-	891	+	1.740000
hsa-mir-30a	chr6	72113254	72113324	-	72103254	72113253	72105523	72105537	MEIS1AHOXA9	-	847	+	2.690000
hsa-mir-30a	chr6	72113254	72113324	-	72103254	72113253	72105598	72105610	MEIS1	NM_002398	959	+	2.480000
hsa-mir-30a	chr6	72113254	72113324	-	72103254	72113253	72105864	72105878	CEBPB	NM_005194	904	+	1.850000
hsa-mir-30a	chr6	72113254	72113324	-	72103254	72113253	72107926	72107937	POU6F1	NM_002702	857	+	1.810000
hsa-mir-30a	chr6	72113254	72113324	-	72103254	72113253	72107943	72107955	CDC5	-	864	+	2.310000
hsa-mir-30a	chr6	72113254	72113324	-	72103254	72113253	72108466	72108480	OCT1	-	879	+	1.810000
hsa-mir-30a	chr6	72113254	72113324	-	72103254	72113253	72109197	72109206	PBX1	NM_002585	912	-	1.640000
hsa-mir-30a	chr6	72113254	72113324	-	72103254	72113253	72109318	72109328	HSF2	NM_004506	924	-	1.730000
hsa-mir-30a	chr6	72113254	72113324	-	72103254	72113253	72109382	72109393	FOXO4	NM_005938	951	+	2.150000
hsa-mir-30a	chr6	72113254	72113324	-	72103254	72113253	72109405	72109419	CHX10	-	839	-	2.120000
hsa-mir-30a	chr6	72113254	72113324	-	72103254	72113253	72109409	72109419	LHX3	NM_178138	904	-	1.710000
hsa-mir-30a	chr6	72113254	72113324	-	72103254	72113253	72109478	72109489	AP1FJ	-	917	+	1.710000
hsa-mir-30a	chr6	72113254	72113324	-	72103254	72113253	72109517	72109529	CREB	-	863	+	1.780000
hsa-mir-30a	chr6	72113254	72113324	-	72103254	72113253	72109538	72109554	TAL1ALPHAE47	-	869	-	1.700000
hsa-mir-30a	chr6	72113254	72113324	-	72103254	72113253	72109540	72109552	MYOD	-	894	+	1.690000
hsa-mir-30a	chr6	72113254	72113324	-	72103254	72113253	72109827	72109857	PAX4	NM_006193	758	-	2.110000
hsa-mir-30a	chr6	72113254	72113324	-	72103254	72113253	72110193	72110215	MEF2	-	759	-	1.890000
hsa-mir-30a	chr6	72113254	72113324	-	72103254	72113253	72111748	72111760	MEIS1	NM_002398	910	+	1.740000
hsa-mir-30a	chr6	72113254	72113324	-	72103254	72113253	72112093	72112105	MEIS1	NM_002398	949	+	2.330000
hsa-mir-30a	chr6	72113254	72113324	-	72103254	72113253	72112153	72112169	ARP1	-	810	+	1.840000
hsa-mir-30a	chr6	72113254	72113324	-	72103254	72113253	72112293	72112302	PBX1	NM_002585	937	-	2.050000
hsa-mir-30a	chr6	72113254	72113324	-	72103254	72113253	72112353	72112367	CEBPB	NM_005194	898	-	1.730000
hsa-mir-30b	chr8	135812763	135812850	-	135802763	135812762	135802912	135802928	FREAC2	-	830	-	1.780000
hsa-mir-30b	chr8	135812763	135812850	-	135802763	135812762	135802912	135802928	FREAC7	-	862	-	1.650000
hsa-mir-30b	chr8	135812763	135812850	-	135802763	135812762	135811417	135811436	OCT1	-	803	-	1.730000
hsa-mir-30b	chr8	135812763	135812850	-	135802763	135812762	135811749	135811764	BACH1	NM_206866	858	-	2.520000
hsa-mir-30b	chr8	135812763	135812850	-	135802763	135812762	135811784	135811793	MSX1	NM_002448	931	-	2.300000
hsa-mir-30b	chr8	135812763	135812850	-	135802763	135812762	135811816	135811835	AHRARNT	-	797	-	1.870000
hsa-mir-30b	chr8	135812763	135812850	-	135802763	135812762	135811872	135811881	EVI1	-	868	+	1.690000
hsa-mir-30c-1	chr1	41222956	41223044	+	41223045	41233044	41223105	41223123	GCNF	-	836	-	2.960000
hsa-mir-30c-1	chr1	41222956	41223044	+	41223045	41233044	41223111	41223129	GCNF	-	834	-	2.930000
hsa-mir-30c-1	chr1	41222956	41223044	+	41223045	41233044	41223385	41223399	FOXJ2	NM_018416	872	-	1.990000
hsa-mir-30c-1	chr1	41222956	41223044	+	41223045	41233044	41223970	41223994	BRACH	-	749	+	2.910000
hsa-mir-30c-1	chr1	41222956	41223044	+	41223045	41233044	41223971	41223982	TGIF	-	901	-	1.770000
hsa-mir-30c-1	chr1	41222956	41223044	+	41223045	41233044	41225215	41225228	CEBP	-	911	+	1.840000
hsa-mir-30c-1	chr1	41222956	41223044	+	41223045	41233044	41225272	41225293	PAX6	NM_001127612	786	-	2.100000
hsa-mir-30c-1	chr1	41222956	41223044	+	41223045	41233044	41225712	41225719	NKX25	-	1000	+	2.480000
hsa-mir-30c-1	chr1	41222956	41223044	+	41223045	41233044	41225713	41225723	HMX1	NM_018942	895	+	2.990000
hsa-mir-30c-1	chr1	41222956	41223044	+	41223045	41233044	41226862	41226869	AP2REP	-	984	+	1.970000
hsa-mir-30c-1	chr1	41222956	41223044	+	41223045	41233044	41226878	41226888	P53	-	959	-	1.850000
hsa-mir-30c-1	chr1	41222956	41223044	+	41223045	41233044	41226909	41226927	GCNF	-	878	+	3.730000
hsa-mir-30c-1	chr1	41222956	41223044	+	41223045	41233044	41226913	41226926	RORA1	-	948	+	2.790000
hsa-mir-30c-1	chr1	41222956	41223044	+	41223045	41233044	41226939	41226963	HTF	-	777	+	1.770000
hsa-mir-30c-1	chr1	41222956	41223044	+	41223045	41233044	41226942	41226959	XBP1	NM_005080	791	-	1.650000
hsa-mir-30c-1	chr1	41222956	41223044	+	41223045	41233044	41226947	41226955	ATF6	NM_007348	912	-	2.180000
hsa-mir-30c-1	chr1	41222956	41223044	+	41223045	41233044	41229347	41229371	STAT5A	NM_003152	779	-	2.010000
hsa-mir-30c-1	chr1	41222956	41223044	+	41223045	41233044	41229941	41229953	OCT1	-	889	+	2.030000
hsa-mir-30c-2	chr6	72086663	72086734	-	72076663	72086662	72077182	72077200	FOXJ2	NM_018416	916	+	1.970000
hsa-mir-30c-2	chr6	72086663	72086734	-	72076663	72086662	72079401	72079422	PAX6	NM_001127612	785	+	2.080000
hsa-mir-30c-2	chr6	72086663	72086734	-	72076663	72086662	72079571	72079585	MEIS1AHOXA9	-	800	+	1.750000
hsa-mir-30c-2	chr6	72086663	72086734	-	72076663	72086662	72080934	72080946	SRY	NM_003140	889	-	1.650000
hsa-mir-30c-2	chr6	72086663	72086734	-	72076663	72086662	72080981	72080992	EVI1	-	889	-	2.760000
hsa-mir-30c-2	chr6	72086663	72086734	-	72076663	72086662	72081118	72081128	TATA	-	927	+	2.040000
hsa-mir-30c-2	chr6	72086663	72086734	-	72076663	72086662	72081349	72081363	CEBP	-	904	+	1.960000
hsa-mir-30c-2	chr6	72086663	72086734	-	72076663	72086662	72081446	72081458	CDC5	-	854	-	2.120000
hsa-mir-30c-2	chr6	72086663	72086734	-	72076663	72086662	72081532	72081548	S8	-	889	+	2.090000
hsa-mir-30c-2	chr6	72086663	72086734	-	72076663	72086662	72081541	72081550	EVI1	-	896	-	2.130000
hsa-mir-30d	chr8	135817119	135817188	-	135807119	135817118	135811417	135811436	OCT1	-	803	-	1.730000
hsa-mir-30d	chr8	135817119	135817188	-	135807119	135817118	135811749	135811764	BACH1	NM_206866	858	-	2.520000
hsa-mir-30d	chr8	135817119	135817188	-	135807119	135817118	135811784	135811793	MSX1	NM_002448	931	-	2.300000
hsa-mir-30d	chr8	135817119	135817188	-	135807119	135817118	135811816	135811835	AHRARNT	-	797	-	1.870000
hsa-mir-30d	chr8	135817119	135817188	-	135807119	135817118	135811872	135811881	EVI1	-	868	+	1.690000
hsa-mir-30d	chr8	135817119	135817188	-	135807119	135817118	135816252	135816268	E47	-	894	+	1.840000
hsa-mir-30d	chr8	135817119	135817188	-	135807119	135817118	135816309	135816325	EVI1	-	780	-	2.050000
hsa-mir-30d	chr8	135817119	135817188	-	135807119	135817118	135816310	135816323	GATA1	NM_002049	959	-	2.940000
hsa-mir-30d	chr8	135817119	135817188	-	135807119	135817118	135816451	135816465	USF	-	912	+	1.690000
hsa-mir-30d	chr8	135817119	135817188	-	135807119	135817118	135816452	135816464	AREB6	-	921	+	1.850000
hsa-mir-30d	chr8	135817119	135817188	-	135807119	135817118	135817028	135817043	TST1	-	846	-	1.750000
hsa-mir-30e	chr1	41220027	41220118	+	41220119	41230118	41223105	41223123	GCNF	-	836	-	2.960000
hsa-mir-30e	chr1	41220027	41220118	+	41220119	41230118	41223111	41223129	GCNF	-	834	-	2.930000
hsa-mir-30e	chr1	41220027	41220118	+	41220119	41230118	41223385	41223399	FOXJ2	NM_018416	872	-	1.990000
hsa-mir-30e	chr1	41220027	41220118	+	41220119	41230118	41223970	41223994	BRACH	-	749	+	2.910000
hsa-mir-30e	chr1	41220027	41220118	+	41220119	41230118	41223971	41223982	TGIF	-	901	-	1.770000
hsa-mir-30e	chr1	41220027	41220118	+	41220119	41230118	41225215	41225228	CEBP	-	911	+	1.840000
hsa-mir-30e	chr1	41220027	41220118	+	41220119	41230118	41225272	41225293	PAX6	NM_001127612	786	-	2.100000
hsa-mir-30e	chr1	41220027	41220118	+	41220119	41230118	41225712	41225719	NKX25	-	1000	+	2.480000
hsa-mir-30e	chr1	41220027	41220118	+	41220119	41230118	41225713	41225723	HMX1	NM_018942	895	+	2.990000
hsa-mir-30e	chr1	41220027	41220118	+	41220119	41230118	41226862	41226869	AP2REP	-	984	+	1.970000
hsa-mir-30e	chr1	41220027	41220118	+	41220119	41230118	41226878	41226888	P53	-	959	-	1.850000
hsa-mir-30e	chr1	41220027	41220118	+	41220119	41230118	41226909	41226927	GCNF	-	878	+	3.730000
hsa-mir-30e	chr1	41220027	41220118	+	41220119	41230118	41226913	41226926	RORA1	-	948	+	2.790000
hsa-mir-30e	chr1	41220027	41220118	+	41220119	41230118	41226939	41226963	HTF	-	777	+	1.770000
hsa-mir-30e	chr1	41220027	41220118	+	41220119	41230118	41226942	41226959	XBP1	NM_005080	791	-	1.650000
hsa-mir-30e	chr1	41220027	41220118	+	41220119	41230118	41226947	41226955	ATF6	NM_007348	912	-	2.180000
hsa-mir-30e	chr1	41220027	41220118	+	41220119	41230118	41229347	41229371	STAT5A	NM_003152	779	-	2.010000
hsa-mir-30e	chr1	41220027	41220118	+	41220119	41230118	41229941	41229953	OCT1	-	889	+	2.030000
hsa-mir-30e	chr1	41220027	41220118	+	41220119	41230118	41220281	41220303	MEF2	-	804	-	2.720000
hsa-mir-30e	chr1	41220027	41220118	+	41220119	41230118	41221572	41221584	CDC5	-	830	-	1.670000
hsa-mir-30e	chr1	41220027	41220118	+	41220119	41230118	41221583	41221601	IRF7	NM_004031	840	+	2.270000
hsa-mir-30e	chr1	41220027	41220118	+	41220119	41230118	41221635	41221649	FOXO4	NM_005938	833	+	1.710000
hsa-mir-30e	chr1	41220027	41220118	+	41220119	41230118	41221650	41221665	PBX1	NM_002585	839	+	2.240000
hsa-mir-30e	chr1	41220027	41220118	+	41220119	41230118	41221664	41221677	RORA1	-	891	-	1.870000
hsa-mir-30e	chr1	41220027	41220118	+	41220119	41230118	41221690	41221700	HSF1	NM_005526	942	-	2.620000
hsa-mir-30e	chr1	41220027	41220118	+	41220119	41230118	41221690	41221700	HSF2	NM_004506	948	+	2.160000
hsa-mir-30e	chr1	41220027	41220118	+	41220119	41230118	41222515	41222530	BACH1	NM_206866	871	+	2.740000
hsa-mir-30e	chr1	41220027	41220118	+	41220119	41230118	41223020	41223030	HLF	NM_002126	877	+	1.700000
hsa-mir-31	chr9	21512114	21512184	-	21502114	21512113	21502119	21502137	SRF	NM_003131	774	-	2.360000
hsa-mir-31	chr9	21512114	21512184	-	21502114	21512113	21502160	21502180	YY1	NM_003403	790	+	1.930000
hsa-mir-31	chr9	21512114	21512184	-	21502114	21512113	21502261	21502272	FOXO4	NM_005938	919	+	1.640000
hsa-mir-31	chr9	21512114	21512184	-	21502114	21512113	21504772	21504788	RSRFC4	-	814	+	1.640000
hsa-mir-31	chr9	21512114	21512184	-	21502114	21512113	21505228	21505234	AML1	-	1000	+	1.680000
hsa-mir-31	chr9	21512114	21512184	-	21502114	21512113	21505349	21505361	RP58	-	903	-	2.040000
hsa-mir-32	chr9	111808509	111808578	-	111798509	111808508	111799971	111799981	GATA1	NM_002049	954	-	1.900000
hsa-mir-32	chr9	111808509	111808578	-	111798509	111808508	111799983	111800007	STAT5A	NM_003152	765	+	1.740000
hsa-mir-32	chr9	111808509	111808578	-	111798509	111808508	111800062	111800072	AP4	-	975	-	2.040000
hsa-mir-32	chr9	111808509	111808578	-	111798509	111808508	111800128	111800141	NKX61	-	860	-	2.020000
hsa-mir-32	chr9	111808509	111808578	-	111798509	111808508	111800578	111800590	SRY	NM_003140	900	+	1.830000
hsa-mir-32	chr9	111808509	111808578	-	111798509	111808508	111801973	111801984	NFE2	NM_006163	876	+	1.750000
hsa-mir-32	chr9	111808509	111808578	-	111798509	111808508	111801973	111801986	AP1	-	872	-	1.650000
hsa-mir-33a	chr22	42296948	42297016	+	42297017	42307016	42298599	42298612	NKX61	-	875	+	2.260000
hsa-mir-33a	chr22	42296948	42297016	+	42297017	42307016	42298602	42298612	LHX3	NM_178138	945	-	2.240000
hsa-mir-33a	chr22	42296948	42297016	+	42297017	42307016	42304397	42304419	MEF2	-	856	+	2.640000
hsa-mir-33a	chr22	42296948	42297016	+	42297017	42307016	42304401	42304417	RSRFC4	-	861	-	2.380000
hsa-mir-33a	chr22	42296948	42297016	+	42297017	42307016	42304403	42304413	TATA	-	950	+	2.380000
hsa-mir-33b	chr17	17717150	17717245	-	17707150	17717149	17710330	17710344	ROAZ	-	763	-	1.820000
hsa-mir-33b	chr17	17717150	17717245	-	17707150	17717149	17710346	17710355	LYF1	-	957	+	1.900000
hsa-mir-33b	chr17	17717150	17717245	-	17707150	17717149	17710406	17710426	PPARA	NM_005036	765	+	2.000000
hsa-mir-33b	chr17	17717150	17717245	-	17707150	17717149	17710424	17710432	NKX25	-	930	-	1.950000
hsa-mir-33b	chr17	17717150	17717245	-	17707150	17717149	17710455	17710467	MEIS1	NM_002398	914	-	1.800000
hsa-mir-33b	chr17	17717150	17717245	-	17707150	17717149	17710456	17710467	TGIF	-	962	+	2.730000
hsa-mir-33b	chr17	17717150	17717245	-	17707150	17717149	17710682	17710693	NFE2	NM_006163	880	+	1.810000
hsa-mir-33b	chr17	17717150	17717245	-	17707150	17717149	17710932	17710942	CDPCR1	-	850	+	1.880000
hsa-mir-33b	chr17	17717150	17717245	-	17707150	17717149	17711241	17711253	RP58	-	927	+	2.430000
hsa-mir-33b	chr17	17717150	17717245	-	17707150	17717149	17713296	17713312	FREAC2	-	850	-	2.130000
hsa-mir-33b	chr17	17717150	17717245	-	17707150	17717149	17713296	17713310	FOXO4	NM_005938	831	+	1.680000
hsa-mir-33b	chr17	17717150	17717245	-	17707150	17717149	17713298	17713308	FOXO1	NM_002015	990	-	2.120000
hsa-mir-33b	chr17	17717150	17717245	-	17707150	17717149	17713401	17713422	PPARG	NM_138712	755	+	1.880000
hsa-mir-33b	chr17	17717150	17717245	-	17707150	17717149	17713407	17713420	TCF11	-	928	+	1.850000
hsa-mir-33b	chr17	17717150	17717245	-	17707150	17717149	17713423	17713444	NRSF	-	736	+	1.970000
hsa-mir-33b	chr17	17717150	17717245	-	17707150	17717149	17713425	17713443	MIF1	-	774	+	1.640000
hsa-mir-33b	chr17	17717150	17717245	-	17707150	17717149	17713435	17713448	RORA1	-	886	-	1.790000
hsa-mir-33b	chr17	17717150	17717245	-	17707150	17717149	17713482	17713502	P53	-	727	-	2.420000
hsa-mir-33b	chr17	17717150	17717245	-	17707150	17717149	17713702	17713712	NKX22	-	889	+	1.750000
hsa-mir-34a	chr1	9211727	9211836	-	9201727	9211726	9203240	9203252	CDP	-	841	+	2.740000
hsa-mir-34a	chr1	9211727	9211836	-	9201727	9211726	9207937	9207950	IK1	-	863	+	1.720000
hsa-mir-34a	chr1	9211727	9211836	-	9201727	9211726	9207941	9207963	TCF11MAFG	-	819	-	2.910000
hsa-mir-34a	chr1	9211727	9211836	-	9201727	9211726	9207979	9207993	RREB1	NM_001003699	862	+	2.280000
hsa-mir-34a	chr1	9211727	9211836	-	9201727	9211726	9208067	9208086	ER	-	799	+	1.840000
hsa-mir-34b	chr11	111383663	111383746	+	111383747	111393746	111392623	111392637	CEBPB	NM_005194	873	+	1.980000
hsa-mir-34b	chr11	111383663	111383746	+	111383747	111393746	111392656	111392672	E47	-	892	-	1.810000
hsa-mir-34b	chr11	111383663	111383746	+	111383747	111393746	111392658	111392670	AREB6	-	888	+	1.700000
hsa-mir-34b	chr11	111383663	111383746	+	111383747	111393746	111392658	111392670	LMO2COM	-	928	-	1.700000
hsa-mir-34b	chr11	111383663	111383746	+	111383747	111393746	111392658	111392670	MYOD	-	893	-	1.670000
hsa-mir-34b	chr11	111383663	111383746	+	111383747	111393746	111392703	111392718	SRF	NM_003131	809	+	1.890000
hsa-mir-34b	chr11	111383663	111383746	+	111383747	111393746	111393020	111393032	NKX3A	-	903	+	2.310000
hsa-mir-34b	chr11	111383663	111383746	+	111383747	111393746	111393027	111393043	MEF2	-	771	+	1.690000
hsa-mir-34c	chr11	111384164	111384240	+	111384241	111394240	111392623	111392637	CEBPB	NM_005194	873	+	1.980000
hsa-mir-34c	chr11	111384164	111384240	+	111384241	111394240	111392656	111392672	E47	-	892	-	1.810000
hsa-mir-34c	chr11	111384164	111384240	+	111384241	111394240	111392658	111392670	AREB6	-	888	+	1.700000
hsa-mir-34c	chr11	111384164	111384240	+	111384241	111394240	111392658	111392670	LMO2COM	-	928	-	1.700000
hsa-mir-34c	chr11	111384164	111384240	+	111384241	111394240	111392658	111392670	MYOD	-	893	-	1.670000
hsa-mir-34c	chr11	111384164	111384240	+	111384241	111394240	111392703	111392718	SRF	NM_003131	809	+	1.890000
hsa-mir-34c	chr11	111384164	111384240	+	111384241	111394240	111393020	111393032	NKX3A	-	903	+	2.310000
hsa-mir-34c	chr11	111384164	111384240	+	111384241	111394240	111393027	111393043	MEF2	-	771	+	1.690000
hsa-mir-34c	chr11	111384164	111384240	+	111384241	111394240	111393746	111393756	CDPCR1	-	901	+	2.880000
hsa-mir-92a-1	chr13	92003568	92003645	+	92003646	92013645	92009058	92009070	FOXD3	NM_012183	907	-	1.830000
hsa-mir-92a-1	chr13	92003568	92003645	+	92003646	92013645	92009060	92009074	FOXJ2	NM_018416	893	-	2.410000
hsa-mir-92a-1	chr13	92003568	92003645	+	92003646	92013645	92009080	92009086	AML1	-	1000	-	1.680000
hsa-mir-92a-1	chr13	92003568	92003645	+	92003646	92013645	92009123	92009142	GR	-	844	+	1.840000
hsa-mir-92a-1	chr13	92003568	92003645	+	92003646	92013645	92009528	92009544	TAL1BETAE47	-	865	-	2.000000
hsa-mir-92a-1	chr13	92003568	92003645	+	92003646	92013645	92009528	92009544	TAL1BETAITF2	-	873	-	2.020000
hsa-mir-92a-2	chrX	133303568	133303642	-	133293568	133303567	133297323	133297340	HNF1	-	807	+	1.690000
hsa-mir-92a-2	chrX	133303568	133303642	-	133293568	133303567	133297325	133297338	IRF1	NM_002198	835	+	1.930000
hsa-mir-92a-2	chrX	133303568	133303642	-	133293568	133303567	133297325	133297338	IRF2	NM_002199	851	+	2.310000
hsa-mir-92a-2	chrX	133303568	133303642	-	133293568	133303567	133297425	133297437	CDP	-	802	+	2.010000
hsa-mir-92b	chr1	155164968	155165063	+	155165064	155175063	155165668	155165683	SPZ1	NM_032567	890	-	1.870000
hsa-mir-92b	chr1	155164968	155165063	+	155165064	155175063	155165668	155165698	HOX13	-	743	+	2.200000
hsa-mir-92b	chr1	155164968	155165063	+	155165064	155175063	155165819	155165834	E2F	-	788	+	2.060000
hsa-mir-92b	chr1	155164968	155165063	+	155165064	155175063	155166138	155166152	P300	-	879	+	2.100000
hsa-mir-92b	chr1	155164968	155165063	+	155165064	155175063	155166891	155166900	ZIC2	NM_007129	902	+	1.800000
hsa-mir-92b	chr1	155164968	155165063	+	155165064	155175063	155166891	155166900	ZIC3	NM_003413	920	+	1.670000
hsa-mir-92b	chr1	155164968	155165063	+	155165064	155175063	155168308	155168320	NKX3A	-	896	+	2.200000
hsa-mir-92b	chr1	155164968	155165063	+	155165064	155175063	155168311	155168325	MRF2	-	885	-	2.780000
hsa-mir-92b	chr1	155164968	155165063	+	155165064	155175063	155168326	155168336	AP4	-	959	+	1.810000
hsa-mir-92b	chr1	155164968	155165063	+	155165064	155175063	155168375	155168399	BRACH	-	715	+	2.170000
hsa-mir-92b	chr1	155164968	155165063	+	155165064	155175063	155168400	155168417	RFX1	NM_002918	865	+	2.290000
hsa-mir-92b	chr1	155164968	155165063	+	155165064	155175063	155168919	155168933	ROAZ	-	784	+	2.170000
hsa-mir-92b	chr1	155164968	155165063	+	155165064	155175063	155169278	155169297	GR	-	868	+	2.280000
hsa-mir-92b	chr1	155164968	155165063	+	155165064	155175063	155169319	155169336	RFX1	NM_002918	890	-	2.740000
hsa-mir-92b	chr1	155164968	155165063	+	155165064	155175063	155169337	155169355	GCNF	-	820	+	2.670000
hsa-mir-92b	chr1	155164968	155165063	+	155165064	155175063	155171317	155171328	POU6F1	NM_002702	852	+	1.740000
hsa-mir-92b	chr1	155164968	155165063	+	155165064	155175063	155171565	155171574	MSX1	NM_002448	926	+	2.210000
hsa-mir-92b	chr1	155164968	155165063	+	155165064	155175063	155171599	155171607	MZF1	NM_003422	998	+	2.010000
hsa-mir-92b	chr1	155164968	155165063	+	155165064	155175063	155172212	155172227	ISRE	-	830	-	2.300000
hsa-mir-92b	chr1	155164968	155165063	+	155165064	155175063	155172424	155172446	HEN1	-	797	+	2.150000
hsa-mir-92b	chr1	155164968	155165063	+	155165064	155175063	155172425	155172437	CREBP1	-	851	+	1.690000
hsa-mir-92b	chr1	155164968	155165063	+	155165064	155175063	155172425	155172436	AP1FJ	-	923	+	1.810000
hsa-mir-92b	chr1	155164968	155165063	+	155165064	155175063	155173222	155173252	HOX13	-	720	+	1.720000
hsa-mir-92b	chr1	155164968	155165063	+	155165064	155175063	155173353	155173381	PAX5	NM_016734	802	-	2.150000
hsa-mir-92b	chr1	155164968	155165063	+	155165064	155175063	155174823	155174836	OCT1	-	879	-	1.740000
hsa-mir-92b	chr1	155164968	155165063	+	155165064	155175063	155174874	155174888	NFY	-	895	+	2.390000
hsa-mir-93	chr7	99691391	99691470	-	99681391	99691390	99683025	99683047	TCF11MAFG	-	817	-	2.870000
hsa-mir-93	chr7	99691391	99691470	-	99681391	99691390	99683030	99683045	BACH1	NM_206866	830	+	2.040000
hsa-mir-93	chr7	99691391	99691470	-	99681391	99691390	99683031	99683042	NFE2	NM_006163	958	+	3.110000
hsa-mir-93	chr7	99691391	99691470	-	99681391	99691390	99683031	99683044	AP1	-	898	-	2.080000
hsa-mir-93	chr7	99691391	99691470	-	99681391	99691390	99683032	99683043	BACH2	NM_021813	913	+	2.340000
hsa-mir-93	chr7	99691391	99691470	-	99681391	99691390	99683115	99683130	HNF3B	-	885	+	1.840000
hsa-mir-93	chr7	99691391	99691470	-	99681391	99691390	99683116	99683130	FOXO1	NM_002015	850	+	2.220000
hsa-mir-95	chr4	8007028	8007108	-	7997028	8007027	8006369	8006390	PAX6	NM_001127612	785	+	2.080000
hsa-mir-95	chr4	8007028	8007108	-	7997028	8007027	8006391	8006405	SOX91	-	900	+	2.220000
hsa-mir-95	chr4	8007028	8007108	-	7997028	8007027	8006393	8006403	SOX5	NM_152989	935	+	1.770000
hsa-mir-95	chr4	8007028	8007108	-	7997028	8007027	8006418	8006440	MEF2	-	764	-	1.980000
hsa-mir-96	chr7	129414532	129414609	-	129404532	129414531	129409645	129409655	TLX2	NM_016170	906	+	2.410000
hsa-mir-96	chr7	129414532	129414609	-	129404532	129414531	129409676	129409700	COMP1	-	806	+	1.970000
hsa-mir-98	chrX	53583184	53583302	-	53573184	53583183	53576448	53576464	MEF2	-	815	+	2.560000
hsa-mir-98	chrX	53583184	53583302	-	53573184	53583183	53576506	53576520	FAC1	-	919	+	3.270000
hsa-mir-98	chrX	53583184	53583302	-	53573184	53583183	53576506	53576520	MRF2	-	891	+	2.920000
hsa-mir-98	chrX	53583184	53583302	-	53573184	53583183	53576523	53576534	EVI1	-	893	-	2.540000
hsa-mir-98	chrX	53583184	53583302	-	53573184	53583183	53576533	53576547	POU3F2	NM_005604	821	+	1.960000
hsa-mir-98	chrX	53583184	53583302	-	53573184	53583183	53576535	53576552	HNF1	-	851	-	2.570000
hsa-mir-98	chrX	53583184	53583302	-	53573184	53583183	53576540	53576551	PAX4	NM_006193	917	+	2.190000
hsa-mir-98	chrX	53583184	53583302	-	53573184	53583183	53576574	53576587	NKX61	-	852	-	1.890000
hsa-mir-98	chrX	53583184	53583302	-	53573184	53583183	53576579	53576593	POU3F2	NM_005604	822	-	1.970000
hsa-mir-98	chrX	53583184	53583302	-	53573184	53583183	53576586	53576600	FOXO1	NM_002015	825	-	1.780000
hsa-mir-98	chrX	53583184	53583302	-	53573184	53583183	53576629	53576642	CEBP	-	905	-	1.700000
hsa-mir-98	chrX	53583184	53583302	-	53573184	53583183	53576754	53576766	PAX4	NM_006193	991	-	2.820000
hsa-mir-98	chrX	53583184	53583302	-	53573184	53583183	53576756	53576764	MZF1	NM_003422	1000	+	2.040000
hsa-mir-98	chrX	53583184	53583302	-	53573184	53583183	53576855	53576865	AP4	-	983	+	2.160000
hsa-mir-98	chrX	53583184	53583302	-	53573184	53583183	53576888	53576900	CDP	-	806	-	2.080000
hsa-mir-98	chrX	53583184	53583302	-	53573184	53583183	53576934	53576947	MZF1	NM_003422	910	-	2.320000
hsa-mir-98	chrX	53583184	53583302	-	53573184	53583183	53576937	53576948	CP2	-	892	+	1.780000
hsa-mir-98	chrX	53583184	53583302	-	53573184	53583183	53576946	53576961	SRF	NM_003131	798	-	1.690000
hsa-mir-98	chrX	53583184	53583302	-	53573184	53583183	53577056	53577070	MEIS1AHOXA9	-	802	-	1.790000
hsa-mir-98	chrX	53583184	53583302	-	53573184	53583183	53577689	53577701	MYCMAX	-	889	+	1.760000
hsa-mir-98	chrX	53583184	53583302	-	53573184	53583183	53577706	53577725	SEF1	-	776	+	2.590000
hsa-mir-98	chrX	53583184	53583302	-	53573184	53583183	53577751	53577765	OCT1	-	871	+	1.650000
hsa-mir-98	chrX	53583184	53583302	-	53573184	53583183	53578224	53578230	AML1	-	1000	+	1.680000
hsa-mir-98	chrX	53583184	53583302	-	53573184	53583183	53578246	53578261	CDP	-	835	-	1.820000
hsa-mir-98	chrX	53583184	53583302	-	53573184	53583183	53578270	53578288	SRF	NM_003131	751	-	1.940000
hsa-mir-98	chrX	53583184	53583302	-	53573184	53583183	53578285	53578300	TST1	-	864	-	2.190000
hsa-mir-98	chrX	53583184	53583302	-	53573184	53583183	53578358	53578374	TAL1BETAITF2	-	852	-	1.670000
hsa-mir-98	chrX	53583184	53583302	-	53573184	53583183	53578365	53578381	BRN2	-	831	-	2.110000
hsa-mir-98	chrX	53583184	53583302	-	53573184	53583183	53578372	53578382	GATA2	NM_001145662	958	+	1.970000
hsa-mir-98	chrX	53583184	53583302	-	53573184	53583183	53579086	53579102	E47	-	906	+	2.030000
hsa-mir-98	chrX	53583184	53583302	-	53573184	53583183	53579088	53579100	AREB6	-	885	-	1.650000
hsa-mir-98	chrX	53583184	53583302	-	53573184	53583183	53579145	53579154	PAX2	NM_000278	985	-	1.820000
hsa-mir-98	chrX	53583184	53583302	-	53573184	53583183	53579146	53579159	RORA1	-	883	+	1.740000
hsa-mir-98	chrX	53583184	53583302	-	53573184	53583183	53579153	53579169	AHRARNT	-	859	-	2.000000
hsa-mir-98	chrX	53583184	53583302	-	53573184	53583183	53579203	53579212	PBX1	NM_002585	964	+	2.490000
hsa-mir-98	chrX	53583184	53583302	-	53573184	53583183	53579882	53579892	GATA1	NM_002049	915	+	2.210000
hsa-mir-98	chrX	53583184	53583302	-	53573184	53583183	53579907	53579921	GATA1	NM_002049	906	-	2.560000
hsa-mir-98	chrX	53583184	53583302	-	53573184	53583183	53579914	53579927	PAX3	NM_181459	818	+	1.950000
hsa-mir-98	chrX	53583184	53583302	-	53573184	53583183	53579922	53579935	GATA1	NM_002049	895	-	1.770000
hsa-mir-98	chrX	53583184	53583302	-	53573184	53583183	53579924	53579933	LMO2COM	-	935	-	2.250000
hsa-mir-98	chrX	53583184	53583302	-	53573184	53583183	53580071	53580085	CEBPB	NM_005194	871	-	1.940000
hsa-mir-98	chrX	53583184	53583302	-	53573184	53583183	53580117	53580135	CMYB	-	808	+	1.800000
hsa-mir-98	chrX	53583184	53583302	-	53573184	53583183	53580132	53580141	MSX1	NM_002448	907	-	1.840000
hsa-mir-98	chrX	53583184	53583302	-	53573184	53583183	53580177	53580191	RREB1	NM_001003699	842	-	1.960000
hsa-mir-98	chrX	53583184	53583302	-	53573184	53583183	53580177	53580185	ATF6	NM_007348	882	+	1.730000
hsa-mir-98	chrX	53583184	53583302	-	53573184	53583183	53580194	53580201	AP2REP	-	1000	+	2.230000
hsa-mir-98	chrX	53583184	53583302	-	53573184	53583183	53580196	53580213	YY1	NM_003403	881	-	1.930000
hsa-mir-98	chrX	53583184	53583302	-	53573184	53583183	53580202	53580217	PBX1	NM_002585	887	-	3.060000
hsa-mir-98	chrX	53583184	53583302	-	53573184	53583183	53580207	53580217	CDPCR1	-	848	+	1.840000
hsa-mir-98	chrX	53583184	53583302	-	53573184	53583183	53581239	53581249	CDPCR1	-	870	-	2.270000
hsa-mir-98	chrX	53583184	53583302	-	53573184	53583183	53581279	53581293	GATA1	NM_002049	889	+	2.490000
hsa-mir-98	chrX	53583184	53583302	-	53573184	53583183	53581314	53581334	P53	-	841	+	4.520000
hsa-mir-98	chrX	53583184	53583302	-	53573184	53583183	53582033	53582051	GCNF	-	790	+	2.120000
hsa-mir-98	chrX	53583184	53583302	-	53573184	53583183	53582116	53582128	CDC5	-	886	+	2.730000
hsa-mir-98	chrX	53583184	53583302	-	53573184	53583183	53582116	53582140	BRACH	-	708	-	2.020000
hsa-mir-98	chrX	53583184	53583302	-	53573184	53583183	53582562	53582581	OCT1	-	801	-	1.690000
hsa-mir-98	chrX	53583184	53583302	-	53573184	53583183	53582598	53582614	ARP1	-	830	-	2.260000
hsa-mir-98	chrX	53583184	53583302	-	53573184	53583183	53582623	53582639	ARP1	-	850	-	2.680000
hsa-mir-98	chrX	53583184	53583302	-	53573184	53583183	53582704	53582714	P53	-	949	+	1.670000
hsa-mir-99a	chr21	17911409	17911489	+	17911490	17921489	17916264	17916294	PAX4	NM_006193	742	+	1.790000
hsa-mir-99a	chr21	17911409	17911489	+	17911490	17921489	17916311	17916325	CEBPB	NM_005194	859	+	1.690000
hsa-mir-99a	chr21	17911409	17911489	+	17911490	17921489	17916318	17916324	AML1	-	1000	-	1.680000
hsa-mir-99a	chr21	17911409	17911489	+	17911490	17921489	17916335	17916345	LHX3	NM_178138	910	+	1.790000
hsa-mir-99a	chr21	17911409	17911489	+	17911490	17921489	17916358	17916377	PAX2	NM_000278	781	-	1.760000
hsa-mir-99a	chr21	17911409	17911489	+	17911490	17921489	17916365	17916372	NKX25	-	1000	-	2.480000
hsa-mir-99a	chr21	17911409	17911489	+	17911490	17921489	17916371	17916387	S8	-	870	+	1.790000
hsa-mir-99a	chr21	17911409	17911489	+	17911490	17921489	17916374	17916388	CHX10	-	827	+	1.920000
hsa-mir-99a	chr21	17911409	17911489	+	17911490	17921489	17916382	17916396	GATA1	NM_002049	901	+	2.460000
hsa-mir-99a	chr21	17911409	17911489	+	17911490	17921489	17916460	17916471	SREBP1	-	855	+	2.160000
hsa-mir-99a	chr21	17911409	17911489	+	17911490	17921489	17916460	17916474	RREB1	NM_001003699	886	+	2.670000
hsa-mir-99a	chr21	17911409	17911489	+	17911490	17921489	17916462	17916474	PAX4	NM_006193	932	+	1.840000
hsa-mir-99a	chr21	17911409	17911489	+	17911490	17921489	17916523	17916537	FAC1	-	864	-	2.100000
hsa-mir-99a	chr21	17911409	17911489	+	17911490	17921489	17916530	17916536	AML1	-	1000	+	1.680000
hsa-mir-99a	chr21	17911409	17911489	+	17911490	17921489	17916583	17916590	EN1	NM_001426	980	+	1.840000
hsa-mir-99b	chr19	52195865	52195934	+	52195935	52205934	52199541	52199552	POU6F1	NM_002702	865	+	1.940000
hsa-mir-99b	chr19	52195865	52195934	+	52195935	52205934	52199546	52199561	HNF1	-	816	+	1.700000
hsa-mir-99b	chr19	52195865	52195934	+	52195935	52205934	52199548	52199558	SOX5	NM_152989	953	-	2.040000
hsa-mir-99b	chr19	52195865	52195934	+	52195935	52205934	52199671	52199682	PAX4	NM_006193	890	-	1.670000
hsa-mir-99b	chr19	52195865	52195934	+	52195935	52205934	52199731	52199745	FOXJ2	NM_018416	898	-	2.510000
hsa-mir-99b	chr19	52195865	52195934	+	52195935	52205934	52199793	52199809	AHRARNT	-	860	+	2.020000
hsa-mir-99b	chr19	52195865	52195934	+	52195935	52205934	52199826	52199839	IRF1	NM_002198	844	+	2.090000
hsa-mir-99b	chr19	52195865	52195934	+	52195935	52205934	52200030	52200041	FOXO4	NM_005938	921	-	1.680000
hsa-mir-99b	chr19	52195865	52195934	+	52195935	52205934	52200123	52200135	E4BP4	-	843	+	1.820000
hsa-mir-99b	chr19	52195865	52195934	+	52195935	52205934	52200138	52200154	BRN2	-	817	+	1.830000
hsa-mir-99b	chr19	52195865	52195934	+	52195935	52205934	52200154	52200163	EVI1	-	875	-	1.800000
hsa-mir-99b	chr19	52195865	52195934	+	52195935	52205934	52196029	52196042	ZID	-	912	+	2.680000
hsa-mir-100	chr11	122022937	122023016	-	122012937	122022936	122018556	122018571	BACH1	NM_206866	812	-	1.740000
hsa-mir-100	chr11	122022937	122023016	-	122012937	122022936	122018648	122018662	NFY	-	871	-	2.020000
hsa-mir-100	chr11	122022937	122023016	-	122012937	122022936	122018954	122018975	STAT3	NM_003150	805	-	2.390000
hsa-mir-101-1	chr1	65524117	65524191	-	65514117	65524116	65517202	65517211	AP1	-	963	+	2.080000
hsa-mir-101-1	chr1	65524117	65524191	-	65514117	65524116	65517202	65517213	NFE2	NM_006163	942	-	2.840000
hsa-mir-101-1	chr1	65524117	65524191	-	65514117	65524116	65517413	65517429	RSRFC4	-	864	+	2.430000
hsa-mir-101-1	chr1	65524117	65524191	-	65514117	65524116	65517513	65517528	BACH1	NM_206866	819	-	1.860000
hsa-mir-101-2	chr9	4850297	4850375	+	4850376	4860375	4850444	4850456	RP58	-	886	-	1.760000
hsa-mir-101-2	chr9	4850297	4850375	+	4850376	4860375	4852638	4852650	RP58	-	883	+	1.710000
hsa-mir-101-2	chr9	4850297	4850375	+	4850376	4860375	4852685	4852700	HNF3B	-	948	+	2.960000
hsa-mir-101-2	chr9	4850297	4850375	+	4850376	4860375	4854331	4854342	AP1	-	918	+	1.860000
hsa-mir-101-2	chr9	4850297	4850375	+	4850376	4860375	4855748	4855754	AML1	-	1000	+	1.680000
hsa-mir-101-2	chr9	4850297	4850375	+	4850376	4860375	4856376	4856391	BACH1	NM_206866	869	+	2.700000
hsa-mir-101-2	chr9	4850297	4850375	+	4850376	4860375	4856377	4856390	AP1	-	878	+	1.750000
hsa-mir-101-2	chr9	4850297	4850375	+	4850376	4860375	4856378	4856389	BACH2	NM_021813	902	+	2.150000
hsa-mir-101-2	chr9	4850297	4850375	+	4850376	4860375	4856388	4856399	GATA	-	911	-	1.960000
hsa-mir-101-2	chr9	4850297	4850375	+	4850376	4860375	4856770	4856782	E4BP4	-	864	+	2.180000
hsa-mir-101-2	chr9	4850297	4850375	+	4850376	4860375	4857840	4857856	BRN2	-	825	+	1.990000
hsa-mir-101-2	chr9	4850297	4850375	+	4850376	4860375	4860037	4860050	IK3	-	880	-	2.060000
hsa-mir-103-2-as	chr20	3898149	3898210	-	3888149	3898148	3890590	3890600	NKX22	-	893	+	1.810000
hsa-mir-103-2-as	chr20	3898149	3898210	-	3888149	3898148	3890646	3890662	EVI1	-	781	-	2.070000
hsa-mir-103-2-as	chr20	3898149	3898210	-	3888149	3898148	3890684	3890697	RORA2	-	859	-	1.750000
hsa-mir-103-2-as	chr20	3898149	3898210	-	3888149	3898148	3891169	3891185	FREAC7	-	868	+	1.750000
hsa-mir-103-2-as	chr20	3898149	3898210	-	3888149	3898148	3891171	3891184	HFH3	-	915	-	1.760000
hsa-mir-103-2-as	chr20	3898149	3898210	-	3888149	3898148	3891189	3891205	FREAC2	-	829	-	1.760000
hsa-mir-103-2-as	chr20	3898149	3898210	-	3888149	3898148	3891189	3891203	FOXO4	NM_005938	837	+	1.780000
hsa-mir-103-2-as	chr20	3898149	3898210	-	3888149	3898148	3891189	3891203	FOXO3	NM_001455	889	+	2.500000
hsa-mir-103-2-as	chr20	3898149	3898210	-	3888149	3898148	3891189	3891203	FOXO1	NM_002015	826	+	1.800000
hsa-mir-103-2-as	chr20	3898149	3898210	-	3888149	3898148	3892509	3892524	CDP	-	877	+	2.520000
hsa-mir-103-2-as	chr20	3898149	3898210	-	3888149	3898148	3892514	3892528	CEBPA	NM_004364	908	+	2.040000
hsa-mir-103-2-as	chr20	3898149	3898210	-	3888149	3898148	3892515	3892527	E4BP4	-	849	-	1.930000
hsa-mir-103-2-as	chr20	3898149	3898210	-	3888149	3898148	3892516	3892526	HLF	NM_002126	877	+	1.700000
hsa-mir-103-2-as	chr20	3898149	3898210	-	3888149	3898148	3892517	3892525	CREBP1	-	877	+	1.700000
hsa-mir-103-2-as	chr20	3898149	3898210	-	3888149	3898148	3892538	3892554	FREAC4	-	835	+	2.060000
hsa-mir-103-2-as	chr20	3898149	3898210	-	3888149	3898148	3892554	3892572	FOXJ2	NM_018416	931	+	2.210000
hsa-mir-103-2-as	chr20	3898149	3898210	-	3888149	3898148	3892615	3892627	CDP	-	806	-	2.080000
hsa-mir-103-2-as	chr20	3898149	3898210	-	3888149	3898148	3892647	3892655	STAT1	NM_139266	1000	-	1.860000
hsa-mir-103-2-as	chr20	3898149	3898210	-	3888149	3898148	3892654	3892675	PAX6	NM_001127612	775	-	1.850000
hsa-mir-103-2-as	chr20	3898149	3898210	-	3888149	3898148	3892785	3892799	FOXJ2	NM_018416	880	-	2.150000
hsa-mir-103-2-as	chr20	3898149	3898210	-	3888149	3898148	3892941	3892958	HNF1	-	817	-	1.890000
hsa-mir-103-2-as	chr20	3898149	3898210	-	3888149	3898148	3892946	3892956	LHX3	NM_178138	920	+	1.920000
hsa-mir-103-2-as	chr20	3898149	3898210	-	3888149	3898148	3892947	3892956	PBX1	NM_002585	925	+	1.850000
hsa-mir-105-1	chrX	151560691	151560771	-	151550691	151560690	151554960	151554973	AP1	-	876	+	1.720000
hsa-mir-105-1	chrX	151560691	151560771	-	151550691	151560690	151554962	151554973	NFE2	NM_006163	888	-	1.950000
hsa-mir-105-1	chrX	151560691	151560771	-	151550691	151560690	151555213	151555228	E47	-	867	-	1.660000
hsa-mir-105-1	chrX	151560691	151560771	-	151550691	151560690	151556964	151556976	EGR2	NM_001136177	880	+	2.210000
hsa-mir-105-1	chrX	151560691	151560771	-	151550691	151560690	151556964	151556976	EGR3	NM_004430	858	+	1.960000
hsa-mir-105-1	chrX	151560691	151560771	-	151550691	151560690	151557137	151557151	P300	-	868	-	1.910000
hsa-mir-105-1	chrX	151560691	151560771	-	151550691	151560690	151557324	151557342	CEBP	-	828	+	1.970000
hsa-mir-105-1	chrX	151560691	151560771	-	151550691	151560690	151557362	151557390	PAX5	NM_016734	819	+	2.480000
hsa-mir-105-1	chrX	151560691	151560771	-	151550691	151560690	151557886	151557895	AREB6	-	973	+	1.910000
hsa-mir-105-1	chrX	151560691	151560771	-	151550691	151560690	151558236	151558245	AREB6	-	976	-	1.960000
hsa-mir-105-1	chrX	151560691	151560771	-	151550691	151560690	151558272	151558283	POU6F1	NM_002702	891	-	2.350000
hsa-mir-105-1	chrX	151560691	151560771	-	151550691	151560690	151558400	151558429	MYOGNF1	-	769	-	2.080000
hsa-mir-105-1	chrX	151560691	151560771	-	151550691	151560690	151558551	151558566	TAXCREB	-	799	-	2.450000
hsa-mir-105-1	chrX	151560691	151560771	-	151550691	151560690	151558711	151558721	TLX2	NM_016170	871	-	1.670000
hsa-mir-105-1	chrX	151560691	151560771	-	151550691	151560690	151558749	151558761	MYCMAX	-	896	+	1.880000
hsa-mir-105-1	chrX	151560691	151560771	-	151550691	151560690	151559045	151559058	OCT1	-	911	+	2.370000
hsa-mir-105-1	chrX	151560691	151560771	-	151550691	151560690	151559046	151559063	HNF1	-	823	+	2.010000
hsa-mir-105-1	chrX	151560691	151560771	-	151550691	151560690	151559133	151559147	POU3F2	NM_005604	813	-	1.830000
hsa-mir-105-1	chrX	151560691	151560771	-	151550691	151560690	151559253	151559266	MAZR	-	894	-	1.920000
hsa-mir-105-1	chrX	151560691	151560771	-	151550691	151560690	151559301	151559325	HTF	-	791	+	2.070000
hsa-mir-105-1	chrX	151560691	151560771	-	151550691	151560690	151559303	151559318	TAXCREB	-	782	-	2.140000
hsa-mir-105-1	chrX	151560691	151560771	-	151550691	151560690	151559306	151559320	ATF	-	843	-	1.750000
hsa-mir-105-1	chrX	151560691	151560771	-	151550691	151560690	151559307	151559319	CREBP1	-	849	-	1.650000
hsa-mir-105-1	chrX	151560691	151560771	-	151550691	151560690	151559308	151559319	AP1FJ	-	950	-	2.270000
hsa-mir-105-1	chrX	151560691	151560771	-	151550691	151560690	151559329	151559344	BACH1	NM_206866	829	-	2.030000
hsa-mir-105-1	chrX	151560691	151560771	-	151550691	151560690	151559330	151559343	AP1	-	973	-	3.310000
hsa-mir-105-1	chrX	151560691	151560771	-	151550691	151560690	151559330	151559341	NFE2	NM_006163	918	+	2.450000
hsa-mir-105-1	chrX	151560691	151560771	-	151550691	151560690	151559331	151559342	BACH2	NM_021813	934	-	2.700000
hsa-mir-105-1	chrX	151560691	151560771	-	151550691	151560690	151559379	151559399	P53	-	687	-	1.680000
hsa-mir-105-1	chrX	151560691	151560771	-	151550691	151560690	151559445	151559462	PPARG	NM_138712	793	+	1.750000
hsa-mir-105-1	chrX	151560691	151560771	-	151550691	151560690	151559485	151559494	AREB6	-	990	+	2.200000
hsa-mir-105-1	chrX	151560691	151560771	-	151550691	151560690	151559500	151559513	OCT	-	830	-	1.960000
hsa-mir-105-1	chrX	151560691	151560771	-	151550691	151560690	151559502	151559517	ISRE	-	803	-	1.810000
hsa-mir-105-2	chrX	151562884	151562964	-	151552884	151562883	151554960	151554973	AP1	-	876	+	1.720000
hsa-mir-105-2	chrX	151562884	151562964	-	151552884	151562883	151554962	151554973	NFE2	NM_006163	888	-	1.950000
hsa-mir-105-2	chrX	151562884	151562964	-	151552884	151562883	151555213	151555228	E47	-	867	-	1.660000
hsa-mir-105-2	chrX	151562884	151562964	-	151552884	151562883	151556964	151556976	EGR2	NM_001136177	880	+	2.210000
hsa-mir-105-2	chrX	151562884	151562964	-	151552884	151562883	151556964	151556976	EGR3	NM_004430	858	+	1.960000
hsa-mir-105-2	chrX	151562884	151562964	-	151552884	151562883	151557137	151557151	P300	-	868	-	1.910000
hsa-mir-105-2	chrX	151562884	151562964	-	151552884	151562883	151557324	151557342	CEBP	-	828	+	1.970000
hsa-mir-105-2	chrX	151562884	151562964	-	151552884	151562883	151557362	151557390	PAX5	NM_016734	819	+	2.480000
hsa-mir-105-2	chrX	151562884	151562964	-	151552884	151562883	151557886	151557895	AREB6	-	973	+	1.910000
hsa-mir-105-2	chrX	151562884	151562964	-	151552884	151562883	151558236	151558245	AREB6	-	976	-	1.960000
hsa-mir-105-2	chrX	151562884	151562964	-	151552884	151562883	151558272	151558283	POU6F1	NM_002702	891	-	2.350000
hsa-mir-105-2	chrX	151562884	151562964	-	151552884	151562883	151558400	151558429	MYOGNF1	-	769	-	2.080000
hsa-mir-105-2	chrX	151562884	151562964	-	151552884	151562883	151558551	151558566	TAXCREB	-	799	-	2.450000
hsa-mir-105-2	chrX	151562884	151562964	-	151552884	151562883	151558711	151558721	TLX2	NM_016170	871	-	1.670000
hsa-mir-105-2	chrX	151562884	151562964	-	151552884	151562883	151558749	151558761	MYCMAX	-	896	+	1.880000
hsa-mir-105-2	chrX	151562884	151562964	-	151552884	151562883	151559045	151559058	OCT1	-	911	+	2.370000
hsa-mir-105-2	chrX	151562884	151562964	-	151552884	151562883	151559046	151559063	HNF1	-	823	+	2.010000
hsa-mir-105-2	chrX	151562884	151562964	-	151552884	151562883	151559133	151559147	POU3F2	NM_005604	813	-	1.830000
hsa-mir-105-2	chrX	151562884	151562964	-	151552884	151562883	151559253	151559266	MAZR	-	894	-	1.920000
hsa-mir-105-2	chrX	151562884	151562964	-	151552884	151562883	151559301	151559325	HTF	-	791	+	2.070000
hsa-mir-105-2	chrX	151562884	151562964	-	151552884	151562883	151559303	151559318	TAXCREB	-	782	-	2.140000
hsa-mir-105-2	chrX	151562884	151562964	-	151552884	151562883	151559306	151559320	ATF	-	843	-	1.750000
hsa-mir-105-2	chrX	151562884	151562964	-	151552884	151562883	151559307	151559319	CREBP1	-	849	-	1.650000
hsa-mir-105-2	chrX	151562884	151562964	-	151552884	151562883	151559308	151559319	AP1FJ	-	950	-	2.270000
hsa-mir-105-2	chrX	151562884	151562964	-	151552884	151562883	151559329	151559344	BACH1	NM_206866	829	-	2.030000
hsa-mir-105-2	chrX	151562884	151562964	-	151552884	151562883	151559330	151559343	AP1	-	973	-	3.310000
hsa-mir-105-2	chrX	151562884	151562964	-	151552884	151562883	151559330	151559341	NFE2	NM_006163	918	+	2.450000
hsa-mir-105-2	chrX	151562884	151562964	-	151552884	151562883	151559331	151559342	BACH2	NM_021813	934	-	2.700000
hsa-mir-105-2	chrX	151562884	151562964	-	151552884	151562883	151559379	151559399	P53	-	687	-	1.680000
hsa-mir-105-2	chrX	151562884	151562964	-	151552884	151562883	151559445	151559462	PPARG	NM_138712	793	+	1.750000
hsa-mir-105-2	chrX	151562884	151562964	-	151552884	151562883	151559485	151559494	AREB6	-	990	+	2.200000
hsa-mir-105-2	chrX	151562884	151562964	-	151552884	151562883	151559500	151559513	OCT	-	830	-	1.960000
hsa-mir-105-2	chrX	151562884	151562964	-	151552884	151562883	151559502	151559517	ISRE	-	803	-	1.810000
hsa-mir-105-2	chrX	151562884	151562964	-	151552884	151562883	151561301	151561314	CHOP	-	863	-	2.260000
hsa-mir-105-2	chrX	151562884	151562964	-	151552884	151562883	151562320	151562335	STAT5A	NM_003152	924	+	2.550000
hsa-mir-105-2	chrX	151562884	151562964	-	151552884	151562883	151562320	151562335	STAT5B	NM_012448	903	+	2.430000
hsa-mir-106a	chrX	133304228	133304308	-	133294228	133304227	133297323	133297340	HNF1	-	807	+	1.690000
hsa-mir-106a	chrX	133304228	133304308	-	133294228	133304227	133297325	133297338	IRF1	NM_002198	835	+	1.930000
hsa-mir-106a	chrX	133304228	133304308	-	133294228	133304227	133297325	133297338	IRF2	NM_002199	851	+	2.310000
hsa-mir-106a	chrX	133304228	133304308	-	133294228	133304227	133297425	133297437	CDP	-	802	+	2.010000
hsa-mir-106b	chr7	99691616	99691697	-	99681616	99691615	99683025	99683047	TCF11MAFG	-	817	-	2.870000
hsa-mir-106b	chr7	99691616	99691697	-	99681616	99691615	99683030	99683045	BACH1	NM_206866	830	+	2.040000
hsa-mir-106b	chr7	99691616	99691697	-	99681616	99691615	99683031	99683042	NFE2	NM_006163	958	+	3.110000
hsa-mir-106b	chr7	99691616	99691697	-	99681616	99691615	99683031	99683044	AP1	-	898	-	2.080000
hsa-mir-106b	chr7	99691616	99691697	-	99681616	99691615	99683032	99683043	BACH2	NM_021813	913	+	2.340000
hsa-mir-106b	chr7	99691616	99691697	-	99681616	99691615	99683115	99683130	HNF3B	-	885	+	1.840000
hsa-mir-106b	chr7	99691616	99691697	-	99681616	99691615	99683116	99683130	FOXO1	NM_002015	850	+	2.220000
hsa-mir-107	chr10	91352504	91352584	-	91342504	91352503	91342523	91342540	RFX1	NM_002918	833	+	1.720000
hsa-mir-107	chr10	91352504	91352584	-	91342504	91352503	91342803	91342816	PAX3	NM_181459	819	-	1.970000
hsa-mir-107	chr10	91352504	91352584	-	91342504	91352503	91342923	91342941	CEBP	-	851	-	2.470000
hsa-mir-107	chr10	91352504	91352584	-	91342504	91352503	91342950	91342964	SOX91	-	867	+	1.700000
hsa-mir-107	chr10	91352504	91352584	-	91342504	91352503	91342954	91342967	ZID	-	862	-	1.780000
hsa-mir-107	chr10	91352504	91352584	-	91342504	91352503	91342963	91342977	FOXJ2	NM_018416	876	-	2.070000
hsa-mir-107	chr10	91352504	91352584	-	91342504	91352503	91342970	91342993	PPARG	NM_138712	752	+	2.840000
hsa-mir-107	chr10	91352504	91352584	-	91342504	91352503	91342974	91343004	HOX13	-	717	-	1.660000
hsa-mir-107	chr10	91352504	91352584	-	91342504	91352503	91342975	91342988	ZID	-	857	-	1.690000
hsa-mir-107	chr10	91352504	91352584	-	91342504	91352503	91342975	91342985	GATA1	NM_002049	955	+	1.920000
hsa-mir-107	chr10	91352504	91352584	-	91342504	91352503	91343022	91343035	IRF2	NM_002199	833	-	1.990000
hsa-mir-107	chr10	91352504	91352584	-	91342504	91352503	91343045	91343059	CEBPA	NM_004364	933	+	2.520000
hsa-mir-107	chr10	91352504	91352584	-	91342504	91352503	91343060	91343073	IK3	-	901	+	2.480000
hsa-mir-107	chr10	91352504	91352584	-	91342504	91352503	91343349	91343371	MEF2	-	821	-	2.090000
hsa-mir-107	chr10	91352504	91352584	-	91342504	91352503	91343578	91343601	PPARG	NM_138712	711	+	2.030000
hsa-mir-107	chr10	91352504	91352584	-	91342504	91352503	91343597	91343606	MSX1	NM_002448	986	+	3.370000
hsa-mir-107	chr10	91352504	91352584	-	91342504	91352503	91343656	91343676	PPARA	NM_005036	781	+	2.330000
hsa-mir-107	chr10	91352504	91352584	-	91342504	91352503	91343681	91343699	MIF1	-	804	-	2.180000
hsa-mir-107	chr10	91352504	91352584	-	91342504	91352503	91343682	91343699	RFX1	NM_002918	866	+	2.310000
hsa-mir-107	chr10	91352504	91352584	-	91342504	91352503	91343695	91343715	P53	-	687	-	1.680000
hsa-mir-107	chr10	91352504	91352584	-	91342504	91352503	91343701	91343714	IK3	-	882	+	2.100000
hsa-mir-107	chr10	91352504	91352584	-	91342504	91352503	91343704	91343718	NFKB	-	850	-	1.880000
hsa-mir-107	chr10	91352504	91352584	-	91342504	91352503	91343708	91343732	BRACH	-	695	-	1.730000
hsa-mir-107	chr10	91352504	91352584	-	91342504	91352503	91343765	91343785	P53	-	727	-	2.420000
hsa-mir-107	chr10	91352504	91352584	-	91342504	91352503	91343769	91343787	SRF	NM_003131	746	+	1.850000
hsa-mir-107	chr10	91352504	91352584	-	91342504	91352503	91343783	91343800	LUN1	-	727	+	1.870000
hsa-mir-107	chr10	91352504	91352584	-	91342504	91352503	91344513	91344523	LHX3	NM_178138	943	+	2.210000
hsa-mir-107	chr10	91352504	91352584	-	91342504	91352503	91344830	91344842	CDP	-	805	+	2.060000
hsa-mir-107	chr10	91352504	91352584	-	91342504	91352503	91347596	91347612	ARP1	-	817	-	1.990000
hsa-mir-107	chr10	91352504	91352584	-	91342504	91352503	91349003	91349013	TATA	-	902	-	1.670000
hsa-mir-107	chr10	91352504	91352584	-	91342504	91352503	91349054	91349071	RFX1	NM_002918	836	+	1.780000
hsa-mir-107	chr10	91352504	91352584	-	91342504	91352503	91349171	91349183	CDC5	-	867	+	2.370000
hsa-mir-107	chr10	91352504	91352584	-	91342504	91352503	91351868	91351878	SOX5	NM_152989	959	+	2.130000
hsa-mir-107	chr10	91352504	91352584	-	91342504	91352503	91351875	91351886	TGIF	-	896	-	1.690000
hsa-mir-107	chr10	91352504	91352584	-	91342504	91352503	91352223	91352238	BACH1	NM_206866	848	+	2.350000
hsa-mir-122	chr18	56118306	56118390	+	56118391	56128390	56119174	56119198	GFI1	NM_001127216	819	-	1.910000
hsa-mir-124-1	chr8	9760898	9760982	-	9750898	9760897	9759137	9759151	FOXJ2	NM_018416	890	+	2.350000
hsa-mir-124-2	chr8	65291706	65291814	+	65291815	65301814	65299841	65299856	HNF1	-	851	-	2.290000
hsa-mir-124-2	chr8	65291706	65291814	+	65291815	65301814	65299841	65299857	S8	-	879	+	1.930000
hsa-mir-124-2	chr8	65291706	65291814	+	65291815	65301814	65299915	65299927	NFAT	-	981	+	2.480000
hsa-mir-124-2	chr8	65291706	65291814	+	65291815	65301814	65299949	65299964	E2F	-	768	-	1.650000
hsa-mir-124-2	chr8	65291706	65291814	+	65291815	65301814	65299957	65299965	E2F	-	880	-	1.640000
hsa-mir-124-2	chr8	65291706	65291814	+	65291815	65301814	65300106	65300120	OCT1	-	910	+	2.460000
hsa-mir-124-2	chr8	65291706	65291814	+	65291815	65301814	65300204	65300217	IK3	-	871	+	1.890000
hsa-mir-124-2	chr8	65291706	65291814	+	65291815	65301814	65300899	65300910	SREBP1	-	862	+	2.280000
hsa-mir-124-2	chr8	65291706	65291814	+	65291815	65301814	65301021	65301031	GATA1	NM_002049	940	+	2.660000
hsa-mir-124-2	chr8	65291706	65291814	+	65291815	65301814	65301078	65301094	EVI1	-	830	-	2.980000
hsa-mir-124-2	chr8	65291706	65291814	+	65291815	65301814	65301194	65301212	FOXJ2	NM_018416	900	+	1.710000
hsa-mir-124-2	chr8	65291706	65291814	+	65291815	65301814	65301195	65301211	FREAC2	-	864	+	2.370000
hsa-mir-124-2	chr8	65291706	65291814	+	65291815	65301814	65301197	65301211	FOXO1	NM_002015	865	-	2.490000
hsa-mir-124-2	chr8	65291706	65291814	+	65291815	65301814	65301197	65301211	FOXO3	NM_001455	845	-	1.760000
hsa-mir-124-2	chr8	65291706	65291814	+	65291815	65301814	65301197	65301211	FOXO4	NM_005938	871	-	2.370000
hsa-mir-124-2	chr8	65291706	65291814	+	65291815	65301814	65301197	65301212	HNF3B	-	884	-	1.820000
hsa-mir-124-2	chr8	65291706	65291814	+	65291815	65301814	65301206	65301221	HNF3B	-	892	-	1.960000
hsa-mir-124-2	chr8	65291706	65291814	+	65291815	65301814	65301283	65301296	IK1	-	871	-	1.860000
hsa-mir-124-2	chr8	65291706	65291814	+	65291815	65301814	65301283	65301296	IK3	-	872	-	1.910000
hsa-mir-124-2	chr8	65291706	65291814	+	65291815	65301814	65301293	65301304	GATA	-	895	+	1.660000
hsa-mir-124-2	chr8	65291706	65291814	+	65291815	65301814	65301358	65301373	CDP	-	921	-	3.250000
hsa-mir-124-2	chr8	65291706	65291814	+	65291815	65301814	65301364	65301373	PBX1	NM_002585	916	+	1.710000
hsa-mir-124-2	chr8	65291706	65291814	+	65291815	65301814	65301364	65301375	POU6F1	NM_002702	862	-	1.890000
hsa-mir-124-2	chr8	65291706	65291814	+	65291815	65301814	65301381	65301404	OCT1	-	814	-	1.750000
hsa-mir-124-2	chr8	65291706	65291814	+	65291815	65301814	65301385	65301401	FREAC3	-	865	+	2.580000
hsa-mir-124-2	chr8	65291706	65291814	+	65291815	65301814	65301388	65301406	FOXJ2	NM_018416	943	+	2.400000
hsa-mir-124-2	chr8	65291706	65291814	+	65291815	65301814	65301389	65301405	FREAC4	-	824	+	1.850000
hsa-mir-124-2	chr8	65291706	65291814	+	65291815	65301814	65301389	65301405	FREAC7	-	903	+	2.320000
hsa-mir-124-2	chr8	65291706	65291814	+	65291815	65301814	65301391	65301406	HNF3B	-	906	-	2.210000
hsa-mir-124-2	chr8	65291706	65291814	+	65291815	65301814	65301391	65301404	HFH3	-	936	-	2.090000
hsa-mir-124-2	chr8	65291706	65291814	+	65291815	65301814	65301392	65301404	FOXD3	NM_012183	945	-	2.490000
hsa-mir-124-2	chr8	65291706	65291814	+	65291815	65301814	65301392	65301404	HFH1	-	977	-	3.390000
hsa-mir-124-2	chr8	65291706	65291814	+	65291815	65301814	65301434	65301445	PAX4	NM_006193	895	-	1.770000
hsa-mir-124-2	chr8	65291706	65291814	+	65291815	65301814	65301464	65301487	OCT1	-	849	-	2.450000
hsa-mir-124-2	chr8	65291706	65291814	+	65291815	65301814	65301522	65301532	TLX2	NM_016170	896	-	2.190000
hsa-mir-124-2	chr8	65291706	65291814	+	65291815	65301814	65301523	65301530	EN1	NM_001426	976	-	1.770000
hsa-mir-124-2	chr8	65291706	65291814	+	65291815	65301814	65301523	65301532	MSX1	NM_002448	910	-	1.890000
hsa-mir-124-2	chr8	65291706	65291814	+	65291815	65301814	65301563	65301578	TATA	-	927	-	2.510000
hsa-mir-124-2	chr8	65291706	65291814	+	65291815	65301814	65301569	65301579	TATA	-	932	-	2.110000
hsa-mir-124-3	chr20	61809852	61809938	+	61809939	61819938	61810413	61810435	HEN1	-	787	+	1.660000
hsa-mir-124-3	chr20	61809852	61809938	+	61809939	61819938	61810482	61810500	AP4	-	874	+	2.530000
hsa-mir-124-3	chr20	61809852	61809938	+	61809939	61819938	61810484	61810496	LMO2COM	-	954	+	2.080000
hsa-mir-124-3	chr20	61809852	61809938	+	61809939	61819938	61810930	61810942	NFKB	-	863	-	1.880000
hsa-mir-124-3	chr20	61809852	61809938	+	61809939	61819938	61810949	61810965	GRE	-	825	-	1.800000
hsa-mir-125a	chr19	52196507	52196592	+	52196593	52206592	52199541	52199552	POU6F1	NM_002702	865	+	1.940000
hsa-mir-125a	chr19	52196507	52196592	+	52196593	52206592	52199546	52199561	HNF1	-	816	+	1.700000
hsa-mir-125a	chr19	52196507	52196592	+	52196593	52206592	52199548	52199558	SOX5	NM_152989	953	-	2.040000
hsa-mir-125a	chr19	52196507	52196592	+	52196593	52206592	52199671	52199682	PAX4	NM_006193	890	-	1.670000
hsa-mir-125a	chr19	52196507	52196592	+	52196593	52206592	52199731	52199745	FOXJ2	NM_018416	898	-	2.510000
hsa-mir-125a	chr19	52196507	52196592	+	52196593	52206592	52199793	52199809	AHRARNT	-	860	+	2.020000
hsa-mir-125a	chr19	52196507	52196592	+	52196593	52206592	52199826	52199839	IRF1	NM_002198	844	+	2.090000
hsa-mir-125a	chr19	52196507	52196592	+	52196593	52206592	52200030	52200041	FOXO4	NM_005938	921	-	1.680000
hsa-mir-125a	chr19	52196507	52196592	+	52196593	52206592	52200123	52200135	E4BP4	-	843	+	1.820000
hsa-mir-125a	chr19	52196507	52196592	+	52196593	52206592	52200138	52200154	BRN2	-	817	+	1.830000
hsa-mir-125a	chr19	52196507	52196592	+	52196593	52206592	52200154	52200163	EVI1	-	875	-	1.800000
hsa-mir-125b-2	chr21	17962557	17962645	+	17962646	17972645	17966336	17966347	POU6F1	NM_002702	904	-	2.550000
hsa-mir-125b-2	chr21	17962557	17962645	+	17962646	17972645	17968595	17968613	RFX1	NM_002918	894	-	2.890000
hsa-mir-126	chr9	139565054	139565138	+	139565139	139575138	139566406	139566420	MYCMAX	-	803	+	1.650000
hsa-mir-126	chr9	139565054	139565138	+	139565139	139575138	139566409	139566416	NKX25	-	948	+	1.640000
hsa-mir-126	chr9	139565054	139565138	+	139565139	139575138	139566555	139566573	GCNF	-	776	+	1.870000
hsa-mir-126	chr9	139565054	139565138	+	139565139	139575138	139569544	139569559	SRF	NM_003131	811	-	1.920000
hsa-mir-126	chr9	139565054	139565138	+	139565139	139575138	139569555	139569571	TAL1ALPHAE47	-	866	+	1.650000
hsa-mir-126	chr9	139565054	139565138	+	139565139	139575138	139569555	139569571	TAL1BETAE47	-	850	+	1.760000
hsa-mir-126	chr9	139565054	139565138	+	139565139	139575138	139569556	139569570	MYCMAX	-	830	-	2.050000
hsa-mir-126	chr9	139565054	139565138	+	139565139	139575138	139569556	139569570	USF	-	921	-	1.830000
hsa-mir-126	chr9	139565054	139565138	+	139565139	139575138	139569557	139569569	MYOD	-	896	+	1.720000
hsa-mir-127	chr14	101349316	101349412	+	101349413	101359412	101353683	101353694	GATA	-	913	+	2.000000
hsa-mir-127	chr14	101349316	101349412	+	101349413	101359412	101354889	101354903	MRF2	-	834	-	1.640000
hsa-mir-127	chr14	101349316	101349412	+	101349413	101359412	101355130	101355147	LUN1	-	716	-	1.670000
hsa-mir-127	chr14	101349316	101349412	+	101349413	101359412	101359279	101359290	GATA	-	927	-	2.260000
hsa-mir-128-1	chr2	136422967	136423048	+	136423049	136433048	136423163	136423179	MEF2	-	777	-	1.810000
hsa-mir-128-1	chr2	136422967	136423048	+	136423049	136433048	136423746	136423761	CDP	-	877	+	2.520000
hsa-mir-128-1	chr2	136422967	136423048	+	136423049	136433048	136423786	136423802	S8	-	896	+	2.200000
hsa-mir-128-1	chr2	136422967	136423048	+	136423049	136433048	136423820	136423835	CDP	-	862	+	2.270000
hsa-mir-128-1	chr2	136422967	136423048	+	136423049	136433048	136423835	136423848	IK3	-	873	-	1.930000
hsa-mir-128-1	chr2	136422967	136423048	+	136423049	136433048	136424007	136424017	NKX22	-	895	-	1.850000
hsa-mir-128-1	chr2	136422967	136423048	+	136423049	136433048	136424027	136424040	RORA1	-	953	-	2.870000
hsa-mir-128-1	chr2	136422967	136423048	+	136423049	136433048	136424044	136424057	NKX61	-	855	+	1.940000
hsa-mir-128-1	chr2	136422967	136423048	+	136423049	136433048	136424071	136424084	GATA1	NM_002049	888	-	1.640000
hsa-mir-128-1	chr2	136422967	136423048	+	136423049	136433048	136424168	136424180	OCT1	-	973	-	3.320000
hsa-mir-128-1	chr2	136422967	136423048	+	136423049	136433048	136424169	136424179	POU3F2	NM_005604	932	-	2.860000
hsa-mir-128-1	chr2	136422967	136423048	+	136423049	136433048	136424172	136424188	FREAC7	-	888	+	2.080000
hsa-mir-128-1	chr2	136422967	136423048	+	136423049	136433048	136424174	136424187	HFH3	-	925	-	1.920000
hsa-mir-128-1	chr2	136422967	136423048	+	136423049	136433048	136424512	136424533	PAX6	NM_001127612	839	+	3.310000
hsa-mir-128-1	chr2	136422967	136423048	+	136423049	136433048	136427120	136427134	CEBPA	NM_004364	902	+	1.930000
hsa-mir-128-1	chr2	136422967	136423048	+	136423049	136433048	136427120	136427134	CEBPB	NM_005194	910	+	2.730000
hsa-mir-128-1	chr2	136422967	136423048	+	136423049	136433048	136427671	136427686	OCT1	-	869	+	2.110000
hsa-mir-128-1	chr2	136422967	136423048	+	136423049	136433048	136432677	136432688	EVI1	-	874	-	2.030000
hsa-mir-128-1	chr2	136422967	136423048	+	136423049	136433048	136432755	136432764	EVI1	-	890	+	2.030000
hsa-mir-128-2	chr3	35785968	35786051	+	35786052	35796051	35790163	35790179	HAND1E47	-	855	-	1.790000
hsa-mir-128-2	chr3	35785968	35786051	+	35786052	35796051	35790942	35790958	BRN2	-	832	-	2.130000
hsa-mir-128-2	chr3	35785968	35786051	+	35786052	35796051	35794377	35794392	CDP	-	850	-	2.070000
hsa-mir-128-2	chr3	35785968	35786051	+	35786052	35796051	35794466	35794490	BRACH	-	709	+	2.040000
hsa-mir-128-2	chr3	35785968	35786051	+	35786052	35796051	35794516	35794532	BRN2	-	830	+	2.090000
hsa-mir-129-1	chr7	127847925	127847996	+	127847997	127857996	127848356	127848375	GR	-	876	-	2.430000
hsa-mir-129-1	chr7	127847925	127847996	+	127847997	127857996	127850315	127850331	TAL1ALPHAE47	-	884	+	1.950000
hsa-mir-129-1	chr7	127847925	127847996	+	127847997	127857996	127851883	127851905	MEF2	-	766	+	2.020000
hsa-mir-129-1	chr7	127847925	127847996	+	127847997	127857996	127852060	127852074	USF	-	909	-	1.640000
hsa-mir-129-1	chr7	127847925	127847996	+	127847997	127857996	127855268	127855280	MEIS1	NM_002398	919	+	1.880000
hsa-mir-129-1	chr7	127847925	127847996	+	127847997	127857996	127857675	127857689	MYCMAX	-	818	-	1.870000
hsa-mir-129-1	chr7	127847925	127847996	+	127847997	127857996	127857940	127857951	AP1	-	910	-	1.720000
hsa-mir-129-2	chr11	43602944	43603033	+	43603034	43613033	43603401	43603415	OCT1	-	906	+	2.380000
hsa-mir-129-2	chr11	43602944	43603033	+	43603034	43613033	43604017	43604030	NKX61	-	858	+	1.980000
hsa-mir-129-2	chr11	43602944	43603033	+	43603034	43613033	43604114	43604137	OCT1	-	810	-	1.670000
hsa-mir-129-2	chr11	43602944	43603033	+	43603034	43613033	43604699	43604713	SOX91	-	881	+	1.920000
hsa-mir-129-2	chr11	43602944	43603033	+	43603034	43613033	43604701	43604711	SOX5	NM_152989	935	+	1.770000
hsa-mir-129-2	chr11	43602944	43603033	+	43603034	43613033	43605056	43605072	S8	-	926	+	2.660000
hsa-mir-129-2	chr11	43602944	43603033	+	43603034	43613033	43605060	43605068	NKX25	-	920	+	1.790000
hsa-mir-129-2	chr11	43602944	43603033	+	43603034	43613033	43605060	43605071	PAX4	NM_006193	896	-	1.790000
hsa-mir-129-2	chr11	43602944	43603033	+	43603034	43613033	43605061	43605071	LHX3	NM_178138	932	-	2.070000
hsa-mir-129-2	chr11	43602944	43603033	+	43603034	43613033	43605575	43605587	CDC5	-	866	-	2.350000
hsa-mir-129-2	chr11	43602944	43603033	+	43603034	43613033	43606053	43606071	FOXJ2	NM_018416	937	+	2.300000
hsa-mir-129-2	chr11	43602944	43603033	+	43603034	43613033	43606054	43606070	FREAC7	-	863	+	1.670000
hsa-mir-129-2	chr11	43602944	43603033	+	43603034	43613033	43606056	43606069	HFH3	-	924	-	1.910000
hsa-mir-129-2	chr11	43602944	43603033	+	43603034	43613033	43606056	43606071	HNF3B	-	886	-	1.860000
hsa-mir-129-2	chr11	43602944	43603033	+	43603034	43613033	43606198	43606209	FOXO4	NM_005938	936	-	1.910000
hsa-mir-129-2	chr11	43602944	43603033	+	43603034	43613033	43606816	43606826	TATA	-	928	+	2.050000
hsa-mir-129-2	chr11	43602944	43603033	+	43603034	43613033	43607275	43607290	TST1	-	908	-	3.250000
hsa-mir-129-2	chr11	43602944	43603033	+	43603034	43613033	43608024	43608042	FOXJ2	NM_018416	912	-	1.900000
hsa-mir-129-2	chr11	43602944	43603033	+	43603034	43613033	43610741	43610751	HSF1	NM_005526	888	-	1.680000
hsa-mir-129-2	chr11	43602944	43603033	+	43603034	43613033	43612712	43612718	AML1	-	1000	+	1.680000
hsa-mir-130a	chr11	57408671	57408759	+	57408760	57418759	57412192	57412210	CART1	-	798	-	1.750000
hsa-mir-130a	chr11	57408671	57408759	+	57408760	57418759	57412199	57412210	PAX4	NM_006193	911	-	2.080000
hsa-mir-130a	chr11	57408671	57408759	+	57408760	57418759	57412519	57412526	NKX25	-	1000	+	2.480000
hsa-mir-130a	chr11	57408671	57408759	+	57408760	57418759	57412601	57412614	RORA2	-	855	-	1.680000
hsa-mir-130b	chr22	22007593	22007674	+	22007675	22017674	22011887	22011899	PAX4	NM_006193	935	-	1.890000
hsa-mir-132	chr17	1953202	1953302	-	1943202	1953201	1943701	1943718	XBP1	NM_005080	796	+	1.740000
hsa-mir-132	chr17	1953202	1953302	-	1943202	1953201	1943702	1943715	AREB6	-	901	+	1.820000
hsa-mir-132	chr17	1953202	1953302	-	1943202	1953201	1944087	1944101	POU3F2	NM_005604	811	-	1.800000
hsa-mir-132	chr17	1953202	1953302	-	1943202	1953201	1944821	1944834	AREB6	-	896	+	1.730000
hsa-mir-132	chr17	1953202	1953302	-	1943202	1953201	1945792	1945802	GATA1	NM_002049	946	+	1.760000
hsa-mir-132	chr17	1953202	1953302	-	1943202	1953201	1951461	1951475	MEIS1AHOXA9	-	819	+	2.130000
hsa-mir-132	chr17	1953202	1953302	-	1943202	1953201	1951461	1951475	MEIS1BHOXA9	-	852	+	2.450000
hsa-mir-133a-1	chr18	19405659	19405746	-	19395659	19405658	19402916	19402930	FAC1	-	843	+	1.660000
hsa-mir-133a-1	chr18	19405659	19405746	-	19395659	19405658	19403807	19403828	PPARG	NM_138712	790	+	2.510000
hsa-mir-133a-1	chr18	19405659	19405746	-	19395659	19405658	19403810	19403824	COUP	-	903	-	2.570000
hsa-mir-133a-1	chr18	19405659	19405746	-	19395659	19405658	19404658	19404674	MEF2	-	778	+	1.830000
hsa-mir-133a-2	chr20	61162119	61162220	+	61162221	61172220	61167269	61167283	ELK1	NM_005229	891	+	1.860000
hsa-mir-133b	chr6	52013721	52013839	+	52013840	52023839	52014655	52014666	BACH2	NM_021813	873	+	1.660000
hsa-mir-133b	chr6	52013721	52013839	+	52013840	52023839	52014792	52014804	CDP	-	805	+	2.060000
hsa-mir-133b	chr6	52013721	52013839	+	52013840	52023839	52015730	52015748	MIF1	-	789	+	1.910000
hsa-mir-133b	chr6	52013721	52013839	+	52013840	52023839	52015806	52015829	PPARG	NM_138712	706	-	1.930000
hsa-mir-133b	chr6	52013721	52013839	+	52013840	52023839	52015808	52015827	ER	-	825	+	2.320000
hsa-mir-133b	chr6	52013721	52013839	+	52013840	52023839	52015840	52015864	STAT5A	NM_003152	832	-	3.010000
hsa-mir-133b	chr6	52013721	52013839	+	52013840	52023839	52015999	52016008	LYF1	-	993	-	2.560000
hsa-mir-133b	chr6	52013721	52013839	+	52013840	52023839	52016390	52016396	AML1	-	1000	-	1.680000
hsa-mir-133b	chr6	52013721	52013839	+	52013840	52023839	52017715	52017728	AREB6	-	955	+	2.710000
hsa-mir-133b	chr6	52013721	52013839	+	52013840	52023839	52017754	52017768	SRF	NM_003131	853	+	2.150000
hsa-mir-133b	chr6	52013721	52013839	+	52013840	52023839	52017754	52017771	YY1	NM_003403	872	-	1.750000
hsa-mir-133b	chr6	52013721	52013839	+	52013840	52023839	52018373	52018386	OCT1	-	922	-	2.580000
hsa-mir-133b	chr6	52013721	52013839	+	52013840	52023839	52018376	52018390	CEBPA	NM_004364	889	+	1.690000
hsa-mir-133b	chr6	52013721	52013839	+	52013840	52023839	52018772	52018784	NFKB	-	880	-	2.150000
hsa-mir-133b	chr6	52013721	52013839	+	52013840	52023839	52018937	52018953	TAL1BETAE47	-	885	-	2.310000
hsa-mir-133b	chr6	52013721	52013839	+	52013840	52023839	52018937	52018953	TAL1ALPHAE47	-	891	-	2.070000
hsa-mir-133b	chr6	52013721	52013839	+	52013840	52023839	52018938	52018950	RP58	-	910	+	2.150000
hsa-mir-133b	chr6	52013721	52013839	+	52013840	52023839	52019276	52019286	LHX3	NM_178138	901	-	1.680000
hsa-mir-133b	chr6	52013721	52013839	+	52013840	52023839	52019296	52019308	NFAT	-	933	+	1.660000
hsa-mir-133b	chr6	52013721	52013839	+	52013840	52023839	52019301	52019312	PAX4	NM_006193	897	+	1.800000
hsa-mir-133b	chr6	52013721	52013839	+	52013840	52023839	52019364	52019386	HEN1	-	812	-	2.060000
hsa-mir-133b	chr6	52013721	52013839	+	52013840	52023839	52019400	52019410	AP4	-	996	-	2.420000
hsa-mir-133b	chr6	52013721	52013839	+	52013840	52023839	52019458	52019474	E47	-	882	-	1.650000
hsa-mir-133b	chr6	52013721	52013839	+	52013840	52023839	52019459	52019473	MYCMAX	-	822	-	1.930000
hsa-mir-133b	chr6	52013721	52013839	+	52013840	52023839	52021298	52021308	P53	-	967	+	2.000000
hsa-mir-133b	chr6	52013721	52013839	+	52013840	52023839	52022434	52022450	TAL1ALPHAE47	-	877	-	1.830000
hsa-mir-133b	chr6	52013721	52013839	+	52013840	52023839	52022434	52022450	TAL1BETAITF2	-	866	-	1.900000
hsa-mir-133b	chr6	52013721	52013839	+	52013840	52023839	52022979	52022989	NFKAPPAB50	-	868	-	1.680000
hsa-mir-134	chr14	101521024	101521096	+	101521097	101531096	101522369	101522380	TGIF	-	904	-	1.820000
hsa-mir-134	chr14	101521024	101521096	+	101521097	101531096	101522388	101522402	FAC1	-	866	+	2.150000
hsa-mir-134	chr14	101521024	101521096	+	101521097	101531096	101522388	101522402	MRF2	-	870	+	2.440000
hsa-mir-134	chr14	101521024	101521096	+	101521097	101531096	101522408	101522430	TCF11MAFG	-	788	+	2.300000
hsa-mir-134	chr14	101521024	101521096	+	101521097	101531096	101522548	101522561	CEBP	-	919	-	2.010000
hsa-mir-134	chr14	101521024	101521096	+	101521097	101531096	101522604	101522618	FOXO4	NM_005938	833	-	1.710000
hsa-mir-134	chr14	101521024	101521096	+	101521097	101531096	101522604	101522618	FOXO1	NM_002015	826	-	1.800000
hsa-mir-134	chr14	101521024	101521096	+	101521097	101531096	101522797	101522821	BRACH	-	709	-	2.040000
hsa-mir-134	chr14	101521024	101521096	+	101521097	101531096	101522838	101522853	STAT5B	NM_012448	865	-	1.840000
hsa-mir-134	chr14	101521024	101521096	+	101521097	101531096	101523575	101523599	STAT5A	NM_003152	798	-	2.370000
hsa-mir-134	chr14	101521024	101521096	+	101521097	101531096	101523586	101523604	MIF1	-	831	+	2.670000
hsa-mir-134	chr14	101521024	101521096	+	101521097	101531096	101523587	101523602	STAT5A	NM_003152	866	+	1.640000
hsa-mir-134	chr14	101521024	101521096	+	101521097	101531096	101523634	101523653	GR	-	836	-	1.690000
hsa-mir-134	chr14	101521024	101521096	+	101521097	101531096	101523693	101523706	RORA1	-	882	+	1.720000
hsa-mir-134	chr14	101521024	101521096	+	101521097	101531096	101523693	101523706	RORA2	-	864	+	1.830000
hsa-mir-134	chr14	101521024	101521096	+	101521097	101531096	101523701	101523712	FOXO4	NM_005938	939	+	1.960000
hsa-mir-134	chr14	101521024	101521096	+	101521097	101531096	101530322	101530341	PAX2	NM_000278	810	+	2.440000
hsa-mir-134	chr14	101521024	101521096	+	101521097	101531096	101530326	101530345	SEF1	-	753	+	2.110000
hsa-mir-134	chr14	101521024	101521096	+	101521097	101531096	101530330	101530350	YY1	NM_003403	778	-	1.720000
hsa-mir-134	chr14	101521024	101521096	+	101521097	101531096	101530786	101530801	OCT1	-	868	+	2.090000
hsa-mir-134	chr14	101521024	101521096	+	101521097	101531096	101530798	101530808	GATA1	NM_002049	885	+	1.670000
hsa-mir-135a-1	chr3	52328235	52328324	-	52318235	52328234	52325193	52325200	AP2REP	-	1000	-	2.230000
hsa-mir-135a-1	chr3	52328235	52328324	-	52318235	52328234	52325199	52325217	MIF1	-	812	+	2.330000
hsa-mir-135a-1	chr3	52328235	52328324	-	52318235	52328234	52325267	52325285	RFX1	NM_002918	925	-	3.420000
hsa-mir-135a-1	chr3	52328235	52328324	-	52318235	52328234	52325567	52325583	GRE	-	869	-	2.700000
hsa-mir-135a-1	chr3	52328235	52328324	-	52318235	52328234	52326847	52326861	ELK1	NM_005229	878	+	1.650000
hsa-mir-135a-1	chr3	52328235	52328324	-	52318235	52328234	52326880	52326893	SP1	NM_003109	952	-	1.990000
hsa-mir-135a-1	chr3	52328235	52328324	-	52318235	52328234	52326883	52326901	MIF1	-	816	-	2.400000
hsa-mir-135a-2	chr12	97957590	97957689	+	97957690	97967689	97959581	97959589	NKX25	-	925	+	1.870000
hsa-mir-135a-2	chr12	97957590	97957689	+	97957690	97967689	97961122	97961136	POU3F2	NM_005604	827	-	2.050000
hsa-mir-135a-2	chr12	97957590	97957689	+	97957690	97967689	97961127	97961139	OCT1	-	865	+	1.660000
hsa-mir-135a-2	chr12	97957590	97957689	+	97957690	97967689	97961414	97961430	TAL1BETAITF2	-	886	+	2.230000
hsa-mir-135a-2	chr12	97957590	97957689	+	97957690	97967689	97961414	97961430	TAL1BETAE47	-	887	+	2.340000
hsa-mir-135a-2	chr12	97957590	97957689	+	97957690	97967689	97961414	97961430	TAL1ALPHAE47	-	903	+	2.270000
hsa-mir-135a-2	chr12	97957590	97957689	+	97957690	97967689	97961534	97961553	OCT1	-	801	-	1.690000
hsa-mir-135a-2	chr12	97957590	97957689	+	97957690	97967689	97961539	97961549	POU3F2	NM_005604	893	-	2.260000
hsa-mir-135a-2	chr12	97957590	97957689	+	97957690	97967689	97962933	97962945	HFH1	-	894	-	2.020000
hsa-mir-135a-2	chr12	97957590	97957689	+	97957690	97967689	97963248	97963259	AP1	-	972	+	2.430000
hsa-mir-135a-2	chr12	97957590	97957689	+	97957690	97967689	97963249	97963260	NFE2	NM_006163	898	-	2.110000
hsa-mir-135b	chr1	205417430	205417526	-	205407430	205417429	205411621	205411642	PPARG	NM_138712	794	+	2.580000
hsa-mir-135b	chr1	205417430	205417526	-	205407430	205417429	205411659	205411668	LYF1	-	968	-	2.100000
hsa-mir-135b	chr1	205417430	205417526	-	205407430	205417429	205411670	205411682	NKX3A	-	867	+	1.720000
hsa-mir-135b	chr1	205417430	205417526	-	205407430	205417429	205411671	205411687	FREAC3	-	820	+	1.760000
hsa-mir-135b	chr1	205417430	205417526	-	205407430	205417429	205411845	205411861	ARNT	NM_178426	855	+	1.820000
hsa-mir-135b	chr1	205417430	205417526	-	205407430	205417429	205412018	205412033	SPZ1	NM_032567	923	-	2.430000
hsa-mir-135b	chr1	205417430	205417526	-	205407430	205417429	205412155	205412169	POU3F2	NM_005604	876	+	2.820000
hsa-mir-135b	chr1	205417430	205417526	-	205407430	205417429	205415131	205415148	LUN1	-	738	-	2.070000
hsa-mir-135b	chr1	205417430	205417526	-	205407430	205417429	205415257	205415268	TGIF	-	907	+	1.870000
hsa-mir-136	chr14	101351039	101351120	+	101351121	101361120	101353683	101353694	GATA	-	913	+	2.000000
hsa-mir-136	chr14	101351039	101351120	+	101351121	101361120	101354889	101354903	MRF2	-	834	-	1.640000
hsa-mir-136	chr14	101351039	101351120	+	101351121	101361120	101355130	101355147	LUN1	-	716	-	1.670000
hsa-mir-136	chr14	101351039	101351120	+	101351121	101361120	101359279	101359290	GATA	-	927	-	2.260000
hsa-mir-136	chr14	101351039	101351120	+	101351121	101361120	101360006	101360020	OCT1	-	859	-	1.940000
hsa-mir-136	chr14	101351039	101351120	+	101351121	101361120	101360053	101360059	AML1	-	1000	+	1.680000
hsa-mir-137	chr1	98511626	98511727	-	98501626	98511625	98504619	98504632	CEBP	-	904	-	1.680000
hsa-mir-137	chr1	98511626	98511727	-	98501626	98511625	98505135	98505145	LHX3	NM_178138	907	+	1.750000
hsa-mir-137	chr1	98511626	98511727	-	98501626	98511625	98505396	98505410	MRF2	-	841	-	1.790000
hsa-mir-137	chr1	98511626	98511727	-	98501626	98511625	98505521	98505532	POU6F1	NM_002702	918	+	2.770000
hsa-mir-137	chr1	98511626	98511727	-	98501626	98511625	98505522	98505532	LHX3	NM_178138	919	+	1.910000
hsa-mir-137	chr1	98511626	98511727	-	98501626	98511625	98505560	98505576	EVI1	-	786	-	2.160000
hsa-mir-137	chr1	98511626	98511727	-	98501626	98511625	98505595	98505609	MEIS1AHOXA9	-	822	+	2.190000
hsa-mir-137	chr1	98511626	98511727	-	98501626	98511625	98505597	98505616	ER	-	798	-	1.830000
hsa-mir-137	chr1	98511626	98511727	-	98501626	98511625	98505652	98505670	CART1	-	801	-	1.810000
hsa-mir-137	chr1	98511626	98511727	-	98501626	98511625	98505652	98505664	NKX3A	-	912	+	2.460000
hsa-mir-137	chr1	98511626	98511727	-	98501626	98511625	98505789	98505803	CEBPB	NM_005194	912	+	2.000000
hsa-mir-137	chr1	98511626	98511727	-	98501626	98511625	98505815	98505828	NKX61	-	851	-	1.870000
hsa-mir-137	chr1	98511626	98511727	-	98501626	98511625	98505852	98505868	AHRARNT	-	850	+	1.820000
hsa-mir-137	chr1	98511626	98511727	-	98501626	98511625	98505922	98505936	USF	-	910	-	1.660000
hsa-mir-137	chr1	98511626	98511727	-	98501626	98511625	98505924	98505935	SREBP1	-	872	-	1.890000
hsa-mir-137	chr1	98511626	98511727	-	98501626	98511625	98505972	98505984	CDC5	-	829	+	1.650000
hsa-mir-137	chr1	98511626	98511727	-	98501626	98511625	98506132	98506144	CDC5	-	859	-	2.220000
hsa-mir-137	chr1	98511626	98511727	-	98501626	98511625	98506905	98506919	MEIS1BHOXA9	-	868	+	2.760000
hsa-mir-137	chr1	98511626	98511727	-	98501626	98511625	98508297	98508309	CDC5	-	859	-	2.220000
hsa-mir-138-1	chr3	44155704	44155802	+	44155803	44165802	44158563	44158585	MEF2	-	808	+	1.860000
hsa-mir-138-1	chr3	44155704	44155802	+	44155803	44165802	44158567	44158583	RSRFC4	-	838	-	2.020000
hsa-mir-138-1	chr3	44155704	44155802	+	44155803	44165802	44158669	44158685	FREAC4	-	831	+	1.980000
hsa-mir-138-1	chr3	44155704	44155802	+	44155803	44165802	44158671	44158685	FOXO1	NM_002015	831	-	1.890000
hsa-mir-138-1	chr3	44155704	44155802	+	44155803	44165802	44160029	44160039	TATA	-	952	+	2.410000
hsa-mir-138-1	chr3	44155704	44155802	+	44155803	44165802	44160179	44160202	OCT1	-	822	+	1.910000
hsa-mir-138-1	chr3	44155704	44155802	+	44155803	44165802	44160185	44160207	MEF2	-	833	-	2.280000
hsa-mir-138-1	chr3	44155704	44155802	+	44155803	44165802	44160190	44160201	POU6F1	NM_002702	872	-	2.050000
hsa-mir-138-1	chr3	44155704	44155802	+	44155803	44165802	44160217	44160239	MEF2	-	799	+	1.740000
hsa-mir-138-1	chr3	44155704	44155802	+	44155803	44165802	44160271	44160286	PBX1	NM_002585	850	-	2.430000
hsa-mir-138-1	chr3	44155704	44155802	+	44155803	44165802	44160535	44160559	STAT5A	NM_003152	762	+	1.690000
hsa-mir-139	chr11	72326107	72326174	-	72316107	72326106	72322296	72322310	FAC1	-	884	-	2.530000
hsa-mir-139	chr11	72326107	72326174	-	72316107	72326106	72322296	72322310	MRF2	-	841	-	1.790000
hsa-mir-139	chr11	72326107	72326174	-	72316107	72326106	72323885	72323900	STAT5A	NM_003152	908	+	2.300000
hsa-mir-139	chr11	72326107	72326174	-	72316107	72326106	72323885	72323900	STAT5B	NM_012448	913	+	2.590000
hsa-mir-139	chr11	72326107	72326174	-	72316107	72326106	72323959	72323967	CREBP1	-	877	-	1.700000
hsa-mir-139	chr11	72326107	72326174	-	72316107	72326106	72324002	72324016	OCT1	-	874	+	1.710000
hsa-mir-139	chr11	72326107	72326174	-	72316107	72326106	72324084	72324095	FOXO4	NM_005938	944	+	2.040000
hsa-mir-139	chr11	72326107	72326174	-	72316107	72326106	72324149	72324162	HFH3	-	909	-	1.670000
hsa-mir-140	chr16	69966984	69967083	+	69967084	69977083	69969065	69969075	AP4	-	966	+	1.990000
hsa-mir-140	chr16	69966984	69967083	+	69967084	69977083	69969113	69969135	HEN1	-	823	-	2.240000
hsa-mir-140	chr16	69966984	69967083	+	69967084	69977083	69969114	69969134	MYCMAX	-	875	-	2.740000
hsa-mir-140	chr16	69966984	69967083	+	69967084	69977083	69969116	69969132	ARNT	NM_178426	911	-	2.760000
hsa-mir-140	chr16	69966984	69967083	+	69967084	69977083	69969118	69969130	NMYC	-	946	-	2.510000
hsa-mir-140	chr16	69966984	69967083	+	69967084	69977083	69969118	69969130	MYCMAX	-	939	+	2.590000
hsa-mir-140	chr16	69966984	69967083	+	69967084	69977083	69969118	69969130	AREB6	-	888	+	1.700000
hsa-mir-140	chr16	69966984	69967083	+	69967084	69977083	69969120	69969128	USF	-	1000	-	2.600000
hsa-mir-140	chr16	69966984	69967083	+	69967084	69977083	69969126	69969139	ZID	-	918	+	2.790000
hsa-mir-140	chr16	69966984	69967083	+	69967084	69977083	69972148	69972170	MEF2	-	773	-	2.150000
hsa-mir-140	chr16	69966984	69967083	+	69967084	69977083	69972150	69972166	RSRFC4	-	827	+	1.840000
hsa-mir-140	chr16	69966984	69967083	+	69967084	69977083	69974424	69974434	NFKAPPAB65	-	922	-	1.970000
hsa-mir-140	chr16	69966984	69967083	+	69967084	69977083	69975060	69975078	RFX1	NM_002918	849	+	2.110000
hsa-mir-143	chr5	148808481	148808586	+	148808587	148818586	148809905	148809919	COUP	-	862	-	1.790000
hsa-mir-143	chr5	148808481	148808586	+	148808587	148818586	148811776	148811787	AP1	-	918	-	1.910000
hsa-mir-143	chr5	148808481	148808586	+	148808587	148818586	148812165	148812175	GATA1	NM_002049	913	+	2.170000
hsa-mir-143	chr5	148808481	148808586	+	148808587	148818586	148812165	148812175	GATA6	NM_005257	988	+	1.950000
hsa-mir-143	chr5	148808481	148808586	+	148808587	148818586	148812166	148812175	LMO2COM	-	923	+	2.030000
hsa-mir-143	chr5	148808481	148808586	+	148808587	148818586	148812195	148812209	NFKB	-	848	+	1.850000
hsa-mir-143	chr5	148808481	148808586	+	148808587	148818586	148812197	148812207	NFKAPPAB65	-	901	+	1.670000
hsa-mir-143	chr5	148808481	148808586	+	148808587	148818586	148812255	148812263	E2F	-	896	-	1.890000
hsa-mir-143	chr5	148808481	148808586	+	148808587	148818586	148815787	148815797	HSF2	NM_004506	942	+	2.050000
hsa-mir-143	chr5	148808481	148808586	+	148808587	148818586	148815827	148815842	BACH1	NM_206866	840	+	2.210000
hsa-mir-143	chr5	148808481	148808586	+	148808587	148818586	148815828	148815841	AP1	-	944	+	2.830000
hsa-mir-143	chr5	148808481	148808586	+	148808587	148818586	148815829	148815840	BACH2	NM_021813	905	+	2.200000
hsa-mir-143	chr5	148808481	148808586	+	148808587	148818586	148815830	148815841	NFE2	NM_006163	963	-	3.190000
hsa-mir-143	chr5	148808481	148808586	+	148808587	148818586	148815842	148815855	AREB6	-	951	+	2.650000
hsa-mir-143	chr5	148808481	148808586	+	148808587	148818586	148815980	148815991	NFE2	NM_006163	954	+	3.040000
hsa-mir-143	chr5	148808481	148808586	+	148808587	148818586	148815981	148815992	AP1FJ	-	936	+	2.030000
hsa-mir-143	chr5	148808481	148808586	+	148808587	148818586	148815981	148815992	BACH2	NM_021813	894	-	2.010000
hsa-mir-145	chr5	148810209	148810296	+	148810297	148820296	148811776	148811787	AP1	-	918	-	1.910000
hsa-mir-145	chr5	148810209	148810296	+	148810297	148820296	148812165	148812175	GATA1	NM_002049	913	+	2.170000
hsa-mir-145	chr5	148810209	148810296	+	148810297	148820296	148812165	148812175	GATA6	NM_005257	988	+	1.950000
hsa-mir-145	chr5	148810209	148810296	+	148810297	148820296	148812166	148812175	LMO2COM	-	923	+	2.030000
hsa-mir-145	chr5	148810209	148810296	+	148810297	148820296	148812195	148812209	NFKB	-	848	+	1.850000
hsa-mir-145	chr5	148810209	148810296	+	148810297	148820296	148812197	148812207	NFKAPPAB65	-	901	+	1.670000
hsa-mir-145	chr5	148810209	148810296	+	148810297	148820296	148812255	148812263	E2F	-	896	-	1.890000
hsa-mir-145	chr5	148810209	148810296	+	148810297	148820296	148815787	148815797	HSF2	NM_004506	942	+	2.050000
hsa-mir-145	chr5	148810209	148810296	+	148810297	148820296	148815827	148815842	BACH1	NM_206866	840	+	2.210000
hsa-mir-145	chr5	148810209	148810296	+	148810297	148820296	148815828	148815841	AP1	-	944	+	2.830000
hsa-mir-145	chr5	148810209	148810296	+	148810297	148820296	148815829	148815840	BACH2	NM_021813	905	+	2.200000
hsa-mir-145	chr5	148810209	148810296	+	148810297	148820296	148815830	148815841	NFE2	NM_006163	963	-	3.190000
hsa-mir-145	chr5	148810209	148810296	+	148810297	148820296	148815842	148815855	AREB6	-	951	+	2.650000
hsa-mir-145	chr5	148810209	148810296	+	148810297	148820296	148815980	148815991	NFE2	NM_006163	954	+	3.040000
hsa-mir-145	chr5	148810209	148810296	+	148810297	148820296	148815981	148815992	AP1FJ	-	936	+	2.030000
hsa-mir-145	chr5	148810209	148810296	+	148810297	148820296	148815981	148815992	BACH2	NM_021813	894	-	2.010000
hsa-mir-146a	chr5	159912359	159912457	+	159912458	159922457	159913873	159913887	GATA1	NM_002049	854	-	1.820000
hsa-mir-146a	chr5	159912359	159912457	+	159912458	159922457	159915097	159915108	FOXO4	NM_005938	931	-	1.830000
hsa-mir-146a	chr5	159912359	159912457	+	159912458	159922457	159915098	159915120	MEF2	-	806	-	1.820000
hsa-mir-146a	chr5	159912359	159912457	+	159912458	159922457	159915183	159915197	GATA1	NM_002049	878	-	2.000000
hsa-mir-146a	chr5	159912359	159912457	+	159912458	159922457	159915227	159915246	HNF4	-	828	+	1.760000
hsa-mir-146a	chr5	159912359	159912457	+	159912458	159922457	159915233	159915249	FREAC4	-	818	-	1.740000
hsa-mir-146a	chr5	159912359	159912457	+	159912458	159922457	159915304	159915314	MYB	NM_001130173	933	-	1.960000
hsa-mir-146a	chr5	159912359	159912457	+	159912458	159922457	159915306	159915321	OCT1	-	866	-	2.050000
hsa-mir-146a	chr5	159912359	159912457	+	159912458	159922457	159915541	159915554	AP1	-	925	+	2.520000
hsa-mir-146a	chr5	159912359	159912457	+	159912458	159922457	159915543	159915554	NFE2	NM_006163	906	-	2.250000
hsa-mir-146a	chr5	159912359	159912457	+	159912458	159922457	159915572	159915588	S8	-	865	+	1.720000
hsa-mir-146a	chr5	159912359	159912457	+	159912458	159922457	159915576	159915588	CDP	-	798	-	1.930000
hsa-mir-146a	chr5	159912359	159912457	+	159912458	159922457	159915624	159915640	HAND1E47	-	850	-	1.700000
hsa-mir-146a	chr5	159912359	159912457	+	159912458	159922457	159915644	159915656	CDP	-	806	+	2.080000
hsa-mir-146a	chr5	159912359	159912457	+	159912458	159922457	159915644	159915660	S8	-	863	-	1.690000
hsa-mir-146a	chr5	159912359	159912457	+	159912458	159922457	159916027	159916039	OCT1	-	890	+	2.040000
hsa-mir-146a	chr5	159912359	159912457	+	159912458	159922457	159916029	159916043	CHX10	-	861	-	2.500000
hsa-mir-146a	chr5	159912359	159912457	+	159912458	159922457	159916076	159916083	EN1	NM_001426	1000	+	2.240000
hsa-mir-146a	chr5	159912359	159912457	+	159912458	159922457	159916096	159916109	NKX61	-	848	-	1.820000
hsa-mir-146a	chr5	159912359	159912457	+	159912458	159922457	159916194	159916216	HEN1	-	789	-	2.020000
hsa-mir-146a	chr5	159912359	159912457	+	159912458	159922457	159916590	159916606	EVI1	-	779	+	2.030000
hsa-mir-146a	chr5	159912359	159912457	+	159912458	159922457	159917182	159917196	OCT1	-	875	-	2.250000
hsa-mir-146a	chr5	159912359	159912457	+	159912458	159922457	159917736	159917751	EVI1	-	822	-	1.680000
hsa-mir-146b	chr10	104196269	104196341	+	104196342	104206341	104200353	104200366	TCF11	-	919	-	1.690000
hsa-mir-146b	chr10	104196269	104196341	+	104196342	104206341	104200358	104200370	CREB	-	946	+	3.060000
hsa-mir-146b	chr10	104196269	104196341	+	104196342	104206341	104200443	104200462	AHRARNT	-	846	-	2.800000
hsa-mir-146b	chr10	104196269	104196341	+	104196342	104206341	104200445	104200466	PAX4	NM_006193	812	-	1.670000
hsa-mir-146b	chr10	104196269	104196341	+	104196342	104206341	104200452	104200472	MYCMAX	-	805	-	1.770000
hsa-mir-146b	chr10	104196269	104196341	+	104196342	104206341	104200454	104200470	ARNT	NM_178426	864	-	1.970000
hsa-mir-146b	chr10	104196269	104196341	+	104196342	104206341	104200456	104200468	NMYC	-	895	+	1.800000
hsa-mir-146b	chr10	104196269	104196341	+	104196342	104206341	104201018	104201026	MZF1	NM_003422	974	-	1.660000
hsa-mir-147	chr9	123007257	123007328	-	122997257	123007256	122997455	122997467	NFAT	-	933	-	1.660000
hsa-mir-147	chr9	123007257	123007328	-	122997257	123007256	122999604	122999614	NKX22	-	893	+	1.810000
hsa-mir-147	chr9	123007257	123007328	-	122997257	123007256	123001202	123001212	NKX22	-	897	-	1.880000
hsa-mir-147b	chr15	45725248	45725327	+	45725328	45735327	45726451	45726467	S8	-	872	-	1.830000
hsa-mir-147b	chr15	45725248	45725327	+	45725328	45735327	45726453	45726461	NKX25	-	930	+	1.950000
hsa-mir-147b	chr15	45725248	45725327	+	45725328	45735327	45726582	45726594	NFAT	-	952	-	1.980000
hsa-mir-147b	chr15	45725248	45725327	+	45725328	45735327	45727550	45727563	HFH3	-	939	+	2.140000
hsa-mir-147b	chr15	45725248	45725327	+	45725328	45735327	45728774	45728790	RSRFC4	-	838	-	2.020000
hsa-mir-147b	chr15	45725248	45725327	+	45725328	45735327	45728775	45728791	MEF2	-	776	+	1.790000
hsa-mir-147b	chr15	45725248	45725327	+	45725328	45735327	45728805	45728816	AP1	-	935	-	1.840000
hsa-mir-147b	chr15	45725248	45725327	+	45725328	45735327	45729228	45729244	TAL1ALPHAE47	-	919	+	2.530000
hsa-mir-147b	chr15	45725248	45725327	+	45725328	45735327	45729228	45729244	TAL1BETAITF2	-	914	+	2.700000
hsa-mir-147b	chr15	45725248	45725327	+	45725328	45735327	45731449	45731466	YY1	NM_003403	911	-	2.510000
hsa-mir-147b	chr15	45725248	45725327	+	45725328	45735327	45731866	45731884	GCNF	-	778	+	1.900000
hsa-mir-147b	chr15	45725248	45725327	+	45725328	45735327	45731877	45731893	EVI1	-	768	+	1.830000
hsa-mir-147b	chr15	45725248	45725327	+	45725328	45735327	45732531	45732543	NKX3A	-	865	-	1.690000
hsa-mir-147b	chr15	45725248	45725327	+	45725328	45735327	45732573	45732589	MEF2	-	777	+	1.810000
hsa-mir-147b	chr15	45725248	45725327	+	45725328	45735327	45732614	45732626	AREB6	-	887	+	1.680000
hsa-mir-147b	chr15	45725248	45725327	+	45725328	45735327	45732679	45732691	CDC5	-	840	-	1.860000
hsa-mir-147b	chr15	45725248	45725327	+	45725328	45735327	45732698	45732720	MEF2	-	800	+	1.750000
hsa-mir-147b	chr15	45725248	45725327	+	45725328	45735327	45732713	45732735	MEF2	-	794	+	1.660000
hsa-mir-147b	chr15	45725248	45725327	+	45725328	45735327	45732758	45732774	BRN2	-	857	+	2.630000
hsa-mir-147b	chr15	45725248	45725327	+	45725328	45735327	45733087	45733101	CEBPA	NM_004364	902	+	1.930000
hsa-mir-148a	chr7	25989539	25989606	-	25979539	25989538	25985217	25985226	EVI1	-	967	-	3.240000
hsa-mir-148a	chr7	25989539	25989606	-	25979539	25989538	25985266	25985282	BRN2	-	828	+	2.050000
hsa-mir-148a	chr7	25989539	25989606	-	25979539	25989538	25989356	25989375	SEF1	-	731	+	1.660000
hsa-mir-149	chr2	241395418	241395506	+	241395507	241405506	241405403	241405410	AP2REP	-	1000	+	2.230000
hsa-mir-150	chr19	50004042	50004125	-	49994042	50004041	49995541	49995553	AREB6	-	920	-	1.840000
hsa-mir-150	chr19	50004042	50004125	-	49994042	50004041	49999913	49999931	FOXJ2	NM_018416	906	+	1.810000
hsa-mir-150	chr19	50004042	50004125	-	49994042	50004041	49999916	49999929	HFH3	-	934	-	2.060000
hsa-mir-150	chr19	50004042	50004125	-	49994042	50004041	50003268	50003289	PPARG	NM_138712	786	-	2.440000
hsa-mir-150	chr19	50004042	50004125	-	49994042	50004041	50003271	50003286	HNF4	-	823	-	1.690000
hsa-mir-150	chr19	50004042	50004125	-	49994042	50004041	50003457	50003470	MZF1	NM_003422	896	+	2.080000
hsa-mir-151	chr8	141742663	141742752	-	141732663	141742662	141737697	141737710	NKX61	-	885	+	2.420000
hsa-mir-151	chr8	141742663	141742752	-	141732663	141742662	141737703	141737722	ER	-	810	-	2.040000
hsa-mir-151	chr8	141742663	141742752	-	141732663	141742662	141737744	141737755	POU6F1	NM_002702	932	+	2.990000
hsa-mir-151	chr8	141742663	141742752	-	141732663	141742662	141737748	141737756	TBP	NM_003194	993	-	1.870000
hsa-mir-151	chr8	141742663	141742752	-	141732663	141742662	141738237	141738249	OCT1	-	877	-	1.840000
hsa-mir-151	chr8	141742663	141742752	-	141732663	141742662	141738238	141738248	POU3F2	NM_005604	938	-	2.950000
hsa-mir-151	chr8	141742663	141742752	-	141732663	141742662	141738823	141738833	HMX1	NM_018942	837	+	2.010000
hsa-mir-151	chr8	141742663	141742752	-	141732663	141742662	141738836	141738847	TGIF	-	931	+	2.240000
hsa-mir-151	chr8	141742663	141742752	-	141732663	141742662	141738917	141738937	PPARA	NM_005036	765	+	2.000000
hsa-mir-152	chr17	46114527	46114613	-	46104527	46114526	46105334	46105345	EVI1	-	844	-	1.700000
hsa-mir-152	chr17	46114527	46114613	-	46104527	46114526	46105337	46105366	MYOGNF1	-	754	-	1.800000
hsa-mir-152	chr17	46114527	46114613	-	46104527	46114526	46105374	46105396	MEF2	-	767	-	2.030000
hsa-mir-152	chr17	46114527	46114613	-	46104527	46114526	46105376	46105387	FOXO4	NM_005938	921	-	1.680000
hsa-mir-152	chr17	46114527	46114613	-	46104527	46114526	46105376	46105390	FOXO1	NM_002015	827	+	1.820000
hsa-mir-152	chr17	46114527	46114613	-	46104527	46114526	46105404	46105417	TCF11	-	925	-	1.790000
hsa-mir-152	chr17	46114527	46114613	-	46104527	46114526	46105410	46105423	AP1	-	876	-	1.720000
hsa-mir-152	chr17	46114527	46114613	-	46104527	46114526	46105411	46105422	BACH2	NM_021813	877	-	1.720000
hsa-mir-152	chr17	46114527	46114613	-	46104527	46114526	46105412	46105425	RORA2	-	857	-	1.720000
hsa-mir-152	chr17	46114527	46114613	-	46104527	46114526	46105416	46105423	AP2REP	-	1000	-	2.230000
hsa-mir-152	chr17	46114527	46114613	-	46104527	46114526	46105436	46105458	TCF11MAFG	-	772	+	1.980000
hsa-mir-152	chr17	46114527	46114613	-	46104527	46114526	46105458	46105472	MYCMAX	-	805	+	1.680000
hsa-mir-152	chr17	46114527	46114613	-	46104527	46114526	46105742	46105755	PAX3	NM_181459	815	+	1.890000
hsa-mir-152	chr17	46114527	46114613	-	46104527	46114526	46105897	46105911	MEIS1AHOXA9	-	823	+	2.210000
hsa-mir-152	chr17	46114527	46114613	-	46104527	46114526	46105954	46105964	MYB	NM_001130173	916	+	1.650000
hsa-mir-152	chr17	46114527	46114613	-	46104527	46114526	46106121	46106130	STAT	-	961	-	2.540000
hsa-mir-152	chr17	46114527	46114613	-	46104527	46114526	46108264	46108278	OCT1	-	852	-	1.800000
hsa-mir-152	chr17	46114527	46114613	-	46104527	46114526	46108352	46108363	NFE2	NM_006163	874	-	1.720000
hsa-mir-152	chr17	46114527	46114613	-	46104527	46114526	46108809	46108825	ARP1	-	811	+	1.870000
hsa-mir-152	chr17	46114527	46114613	-	46104527	46114526	46108876	46108889	TCF11	-	936	+	1.980000
hsa-mir-152	chr17	46114527	46114613	-	46104527	46114526	46108887	46108903	AHRARNT	-	896	-	2.710000
hsa-mir-152	chr17	46114527	46114613	-	46104527	46114526	46110202	46110215	TCF11	-	920	+	1.710000
hsa-mir-152	chr17	46114527	46114613	-	46104527	46114526	46110479	46110494	TAXCREB	-	761	-	1.750000
hsa-mir-152	chr17	46114527	46114613	-	46104527	46114526	46111621	46111635	FOXO4	NM_005938	836	-	1.760000
hsa-mir-153-1	chr2	220158833	220158922	-	220148833	220158832	220150530	220150546	EVI1	-	793	+	2.290000
hsa-mir-153-1	chr2	220158833	220158922	-	220148833	220158832	220150573	220150587	POU3F2	NM_005604	827	+	2.050000
hsa-mir-153-2	chr7	157367028	157367114	-	157357028	157367027	157360975	157360983	NKX25	-	947	+	2.220000
hsa-mir-153-2	chr7	157367028	157367114	-	157357028	157367027	157361098	157361122	BRACH	-	696	-	1.760000
hsa-mir-153-2	chr7	157367028	157367114	-	157357028	157367027	157364893	157364913	YY1	NM_003403	775	+	1.670000
hsa-mir-153-2	chr7	157367028	157367114	-	157357028	157367027	157364957	157364969	CDC5	-	831	+	1.680000
hsa-mir-153-2	chr7	157367028	157367114	-	157357028	157367027	157364959	157364971	OCT1	-	983	+	3.470000
hsa-mir-153-2	chr7	157367028	157367114	-	157357028	157367027	157364960	157364970	POU3F2	NM_005604	931	+	2.840000
hsa-mir-153-2	chr7	157367028	157367114	-	157357028	157367027	157364963	157364973	TLX2	NM_016170	873	+	1.710000
hsa-mir-153-2	chr7	157367028	157367114	-	157357028	157367027	157364965	157364972	EN1	NM_001426	976	+	1.770000
hsa-mir-153-2	chr7	157367028	157367114	-	157357028	157367027	157364968	157364982	FOXO3	NM_001455	859	-	2.000000
hsa-mir-153-2	chr7	157367028	157367114	-	157357028	157367027	157364968	157364982	FOXO4	NM_005938	837	-	1.780000
hsa-mir-153-2	chr7	157367028	157367114	-	157357028	157367027	157364976	157364989	IRF1	NM_002198	854	+	2.280000
hsa-mir-153-2	chr7	157367028	157367114	-	157357028	157367027	157364980	157364994	FAC1	-	862	+	2.060000
hsa-mir-153-2	chr7	157367028	157367114	-	157357028	157367027	157365246	157365259	OCT	-	869	+	2.630000
hsa-mir-153-2	chr7	157367028	157367114	-	157357028	157367027	157365248	157365260	OCT1	-	873	-	1.780000
hsa-mir-153-2	chr7	157367028	157367114	-	157357028	157367027	157365355	157365369	FOXJ2	NM_018416	856	-	1.670000
hsa-mir-153-2	chr7	157367028	157367114	-	157357028	157367027	157365358	157365373	OCT1	-	882	-	2.330000
hsa-mir-153-2	chr7	157367028	157367114	-	157357028	157367027	157365397	157365411	SOX91	-	868	-	1.720000
hsa-mir-153-2	chr7	157367028	157367114	-	157357028	157367027	157365436	157365448	OCT1	-	877	+	1.840000
hsa-mir-153-2	chr7	157367028	157367114	-	157357028	157367027	157365444	157365458	CEBPA	NM_004364	893	-	1.760000
hsa-mir-153-2	chr7	157367028	157367114	-	157357028	157367027	157365444	157365458	CEBPB	NM_005194	874	-	2.000000
hsa-mir-153-2	chr7	157367028	157367114	-	157357028	157367027	157365453	157365467	FOXJ2	NM_018416	912	+	2.790000
hsa-mir-153-2	chr7	157367028	157367114	-	157357028	157367027	157365461	157365473	CDC5	-	871	+	2.450000
hsa-mir-153-2	chr7	157367028	157367114	-	157357028	157367027	157365513	157365524	TGIF	-	945	-	2.460000
hsa-mir-153-2	chr7	157367028	157367114	-	157357028	157367027	157365551	157365565	FOXJ2	NM_018416	874	-	2.030000
hsa-mir-153-2	chr7	157367028	157367114	-	157357028	157367027	157365555	157365565	SOX5	NM_152989	932	-	1.730000
hsa-mir-153-2	chr7	157367028	157367114	-	157357028	157367027	157365588	157365606	IRF7	NM_004031	817	+	1.800000
hsa-mir-153-2	chr7	157367028	157367114	-	157357028	157367027	157365638	157365652	FOXO1	NM_002015	825	+	1.780000
hsa-mir-153-2	chr7	157367028	157367114	-	157357028	157367027	157365638	157365652	FOXO3	NM_001455	848	+	1.810000
hsa-mir-153-2	chr7	157367028	157367114	-	157357028	157367027	157365638	157365652	FOXO4	NM_005938	840	+	1.830000
hsa-mir-153-2	chr7	157367028	157367114	-	157357028	157367027	157365652	157365661	MSX1	NM_002448	907	-	1.840000
hsa-mir-153-2	chr7	157367028	157367114	-	157357028	157367027	157365663	157365677	OCT1	-	875	-	2.250000
hsa-mir-154	chr14	101526092	101526175	+	101526176	101536175	101530322	101530341	PAX2	NM_000278	810	+	2.440000
hsa-mir-154	chr14	101526092	101526175	+	101526176	101536175	101530326	101530345	SEF1	-	753	+	2.110000
hsa-mir-154	chr14	101526092	101526175	+	101526176	101536175	101530330	101530350	YY1	NM_003403	778	-	1.720000
hsa-mir-154	chr14	101526092	101526175	+	101526176	101536175	101530786	101530801	OCT1	-	868	+	2.090000
hsa-mir-154	chr14	101526092	101526175	+	101526176	101536175	101530798	101530808	GATA1	NM_002049	885	+	1.670000
hsa-mir-154	chr14	101526092	101526175	+	101526176	101536175	101531086	101531104	GCNF	-	780	-	1.940000
hsa-mir-154	chr14	101526092	101526175	+	101526176	101536175	101531097	101531112	BACH1	NM_206866	858	-	2.520000
hsa-mir-154	chr14	101526092	101526175	+	101526176	101536175	101531109	101531122	OCT1	-	889	+	1.940000
hsa-mir-154	chr14	101526092	101526175	+	101526176	101536175	101531122	101531139	LUN1	-	774	+	2.730000
hsa-mir-154	chr14	101526092	101526175	+	101526176	101536175	101531123	101531141	SRF	NM_003131	762	-	2.140000
hsa-mir-154	chr14	101526092	101526175	+	101526176	101536175	101531133	101531149	TAL1ALPHAE47	-	873	+	1.770000
hsa-mir-154	chr14	101526092	101526175	+	101526176	101536175	101531146	101531165	PAX2	NM_000278	794	-	2.070000
hsa-mir-154	chr14	101526092	101526175	+	101526176	101536175	101531148	101531161	TCF11	-	936	-	1.980000
hsa-mir-154	chr14	101526092	101526175	+	101526176	101536175	101531163	101531187	BRACH	-	694	-	1.710000
hsa-mir-154	chr14	101526092	101526175	+	101526176	101536175	101531173	101531194	PPARG	NM_138712	755	+	1.880000
hsa-mir-154	chr14	101526092	101526175	+	101526176	101536175	101531312	101531335	PPARG	NM_138712	692	-	1.660000
hsa-mir-154	chr14	101526092	101526175	+	101526176	101536175	101531324	101531337	RORA2	-	853	-	1.650000
hsa-mir-154	chr14	101526092	101526175	+	101526176	101536175	101531324	101531337	RORA1	-	920	-	2.340000
hsa-mir-154	chr14	101526092	101526175	+	101526176	101536175	101531334	101531354	PPARA	NM_005036	763	-	1.960000
hsa-mir-154	chr14	101526092	101526175	+	101526176	101536175	101531351	101531360	AREB6	-	975	-	1.940000
hsa-mir-154	chr14	101526092	101526175	+	101526176	101536175	101533075	101533089	SOX91	-	885	-	1.980000
hsa-mir-154	chr14	101526092	101526175	+	101526176	101536175	101533076	101533088	SRY	NM_003140	898	-	1.800000
hsa-mir-154	chr14	101526092	101526175	+	101526176	101536175	101533077	101533087	SOX5	NM_152989	948	-	1.970000
hsa-mir-154	chr14	101526092	101526175	+	101526176	101536175	101533183	101533207	COMP1	-	815	+	2.180000
hsa-mir-154	chr14	101526092	101526175	+	101526176	101536175	101533216	101533240	COMP1	-	806	+	1.970000
hsa-mir-154	chr14	101526092	101526175	+	101526176	101536175	101533216	101533229	TCF11	-	921	-	1.730000
hsa-mir-154	chr14	101526092	101526175	+	101526176	101536175	101533237	101533259	TCF11MAFG	-	778	+	2.100000
hsa-mir-154	chr14	101526092	101526175	+	101526176	101536175	101533272	101533285	OCT	-	837	-	2.080000
hsa-mir-154	chr14	101526092	101526175	+	101526176	101536175	101533327	101533351	COMP1	-	805	+	1.950000
hsa-mir-154	chr14	101526092	101526175	+	101526176	101536175	101533353	101533365	MEIS1	NM_002398	943	-	2.240000
hsa-mir-154	chr14	101526092	101526175	+	101526176	101536175	101533354	101533365	TGIF	-	900	+	1.760000
hsa-mir-154	chr14	101526092	101526175	+	101526176	101536175	101536110	101536127	YY1	NM_003403	911	+	2.510000
hsa-mir-154	chr14	101526092	101526175	+	101526176	101536175	101536111	101536129	SRF	NM_003131	740	+	1.740000
hsa-mir-154	chr14	101526092	101526175	+	101526176	101536175	101536161	101536175	COUP	-	867	-	1.880000
hsa-mir-155	chr21	26946292	26946356	+	26946357	26956356	26946885	26946897	HFH1	-	877	+	1.740000
hsa-mir-155	chr21	26946292	26946356	+	26946357	26956356	26947045	26947075	HOX13	-	729	-	1.910000
hsa-mir-155	chr21	26946292	26946356	+	26946357	26956356	26947073	26947095	MEF2	-	799	-	1.710000
hsa-mir-155	chr21	26946292	26946356	+	26946357	26956356	26947243	26947257	OCT1	-	901	+	2.270000
hsa-mir-155	chr21	26946292	26946356	+	26946357	26956356	26947264	26947282	CART1	-	801	-	1.810000
hsa-mir-155	chr21	26946292	26946356	+	26946357	26956356	26947267	26947283	S8	-	900	+	2.260000
hsa-mir-155	chr21	26946292	26946356	+	26946357	26956356	26947270	26947284	CHX10	-	868	+	2.620000
hsa-mir-155	chr21	26946292	26946356	+	26946357	26956356	26947271	26947279	NKX25	-	920	+	1.790000
hsa-mir-181a-1	chr1	198828173	198828282	-	198818173	198828172	198821911	198821924	IRF1	NM_002198	830	-	1.840000
hsa-mir-181a-1	chr1	198828173	198828282	-	198818173	198828172	198824422	198824433	GATA	-	921	-	2.150000
hsa-mir-181a-1	chr1	198828173	198828282	-	198818173	198828172	198825000	198825012	SRY	NM_003140	906	-	1.930000
hsa-mir-181a-1	chr1	198828173	198828282	-	198818173	198828172	198825001	198825015	FOXO3	NM_001455	881	+	2.360000
hsa-mir-181a-1	chr1	198828173	198828282	-	198818173	198828172	198825001	198825015	FOXO4	NM_005938	857	+	2.130000
hsa-mir-181a-1	chr1	198828173	198828282	-	198818173	198828172	198825077	198825092	HNF1	-	822	+	1.800000
hsa-mir-181a-2	chr9	127454721	127454830	+	127454831	127464830	127456995	127457011	S8	-	868	-	1.760000
hsa-mir-181a-2	chr9	127454721	127454830	+	127454831	127464830	127456998	127457008	LHX3	NM_178138	908	-	1.770000
hsa-mir-181a-2	chr9	127454721	127454830	+	127454831	127464830	127456999	127457007	NKX25	-	920	-	1.790000
hsa-mir-181a-2	chr9	127454721	127454830	+	127454831	127464830	127457002	127457012	NKX22	-	982	+	3.320000
hsa-mir-181a-2	chr9	127454721	127454830	+	127454831	127464830	127457008	127457027	OCT1	-	807	-	1.790000
hsa-mir-181a-2	chr9	127454721	127454830	+	127454831	127464830	127457017	127457028	POU6F1	NM_002702	860	+	1.860000
hsa-mir-181a-2	chr9	127454721	127454830	+	127454831	127464830	127457021	127457031	LHX3	NM_178138	949	+	2.290000
hsa-mir-181a-2	chr9	127454721	127454830	+	127454831	127464830	127457021	127457035	CHX10	-	812	+	1.660000
hsa-mir-181a-2	chr9	127454721	127454830	+	127454831	127464830	127457033	127457042	PAX2	NM_000278	984	+	1.800000
hsa-mir-181a-2	chr9	127454721	127454830	+	127454831	127464830	127457063	127457071	NKX25	-	914	-	1.690000
hsa-mir-181a-2	chr9	127454721	127454830	+	127454831	127464830	127457064	127457076	E4BP4	-	848	+	1.910000
hsa-mir-181a-2	chr9	127454721	127454830	+	127454831	127464830	127457100	127457116	S8	-	893	-	2.150000
hsa-mir-181a-2	chr9	127454721	127454830	+	127454831	127464830	127457101	127457111	LHX3	NM_178138	930	+	2.050000
hsa-mir-181a-2	chr9	127454721	127454830	+	127454831	127464830	127457105	127457117	E4BP4	-	844	+	1.840000
hsa-mir-181a-2	chr9	127454721	127454830	+	127454831	127464830	127457107	127457115	CREBP1	-	918	-	2.310000
hsa-mir-181a-2	chr9	127454721	127454830	+	127454831	127464830	127457107	127457117	POU3F2	NM_005604	891	+	2.230000
hsa-mir-181a-2	chr9	127454721	127454830	+	127454831	127464830	127457126	127457139	IK1	-	885	-	2.110000
hsa-mir-181a-2	chr9	127454721	127454830	+	127454831	127464830	127457144	127457159	OCT1	-	863	-	2.000000
hsa-mir-181a-2	chr9	127454721	127454830	+	127454831	127464830	127457532	127457544	E4BP4	-	889	+	2.610000
hsa-mir-181a-2	chr9	127454721	127454830	+	127454831	127464830	127457533	127457543	HLF	NM_002126	919	-	2.480000
hsa-mir-181a-2	chr9	127454721	127454830	+	127454831	127464830	127457546	127457558	OCT1	-	909	+	2.340000
hsa-mir-181a-2	chr9	127454721	127454830	+	127454831	127464830	127457550	127457564	CHX10	-	820	+	1.800000
hsa-mir-181a-2	chr9	127454721	127454830	+	127454831	127464830	127457569	127457592	OCT1	-	866	-	2.790000
hsa-mir-181a-2	chr9	127454721	127454830	+	127454831	127464830	127457723	127457738	HNF1	-	818	-	1.740000
hsa-mir-181a-2	chr9	127454721	127454830	+	127454831	127464830	127457757	127457772	PBX1	NM_002585	807	+	1.690000
hsa-mir-181a-2	chr9	127454721	127454830	+	127454831	127464830	127457856	127457871	CDP	-	890	-	2.730000
hsa-mir-181a-2	chr9	127454721	127454830	+	127454831	127464830	127457967	127457985	FOXJ2	NM_018416	899	+	1.700000
hsa-mir-181a-2	chr9	127454721	127454830	+	127454831	127464830	127457968	127457984	FREAC2	-	879	+	2.630000
hsa-mir-181a-2	chr9	127454721	127454830	+	127454831	127464830	127458221	127458236	PBX1	NM_002585	817	+	1.860000
hsa-mir-181a-2	chr9	127454721	127454830	+	127454831	127464830	127458224	127458238	SOX91	-	867	+	1.700000
hsa-mir-181a-2	chr9	127454721	127454830	+	127454831	127464830	127458226	127458236	SOX5	NM_152989	959	+	2.130000
hsa-mir-181a-2	chr9	127454721	127454830	+	127454831	127464830	127459014	127459030	FREAC3	-	828	+	1.910000
hsa-mir-181a-2	chr9	127454721	127454830	+	127454831	127464830	127459017	127459035	FOXJ2	NM_018416	912	+	1.900000
hsa-mir-181a-2	chr9	127454721	127454830	+	127454831	127464830	127459020	127459033	HFH3	-	946	-	2.250000
hsa-mir-181a-2	chr9	127454721	127454830	+	127454831	127464830	127459021	127459033	FOXD3	NM_012183	925	-	2.140000
hsa-mir-181a-2	chr9	127454721	127454830	+	127454831	127464830	127459224	127459238	SOX91	-	872	+	1.780000
hsa-mir-181a-2	chr9	127454721	127454830	+	127454831	127464830	127459882	127459894	CDC5	-	853	-	2.100000
hsa-mir-181b-1	chr1	198828002	198828111	-	198818002	198828001	198821911	198821924	IRF1	NM_002198	830	-	1.840000
hsa-mir-181b-1	chr1	198828002	198828111	-	198818002	198828001	198824422	198824433	GATA	-	921	-	2.150000
hsa-mir-181b-1	chr1	198828002	198828111	-	198818002	198828001	198825000	198825012	SRY	NM_003140	906	-	1.930000
hsa-mir-181b-1	chr1	198828002	198828111	-	198818002	198828001	198825001	198825015	FOXO3	NM_001455	881	+	2.360000
hsa-mir-181b-1	chr1	198828002	198828111	-	198818002	198828001	198825001	198825015	FOXO4	NM_005938	857	+	2.130000
hsa-mir-181b-1	chr1	198828002	198828111	-	198818002	198828001	198825077	198825092	HNF1	-	822	+	1.800000
hsa-mir-181b-2	chr9	127455989	127456077	+	127456078	127466077	127456995	127457011	S8	-	868	-	1.760000
hsa-mir-181b-2	chr9	127455989	127456077	+	127456078	127466077	127456998	127457008	LHX3	NM_178138	908	-	1.770000
hsa-mir-181b-2	chr9	127455989	127456077	+	127456078	127466077	127456999	127457007	NKX25	-	920	-	1.790000
hsa-mir-181b-2	chr9	127455989	127456077	+	127456078	127466077	127457002	127457012	NKX22	-	982	+	3.320000
hsa-mir-181b-2	chr9	127455989	127456077	+	127456078	127466077	127457008	127457027	OCT1	-	807	-	1.790000
hsa-mir-181b-2	chr9	127455989	127456077	+	127456078	127466077	127457017	127457028	POU6F1	NM_002702	860	+	1.860000
hsa-mir-181b-2	chr9	127455989	127456077	+	127456078	127466077	127457021	127457031	LHX3	NM_178138	949	+	2.290000
hsa-mir-181b-2	chr9	127455989	127456077	+	127456078	127466077	127457021	127457035	CHX10	-	812	+	1.660000
hsa-mir-181b-2	chr9	127455989	127456077	+	127456078	127466077	127457033	127457042	PAX2	NM_000278	984	+	1.800000
hsa-mir-181b-2	chr9	127455989	127456077	+	127456078	127466077	127457063	127457071	NKX25	-	914	-	1.690000
hsa-mir-181b-2	chr9	127455989	127456077	+	127456078	127466077	127457064	127457076	E4BP4	-	848	+	1.910000
hsa-mir-181b-2	chr9	127455989	127456077	+	127456078	127466077	127457100	127457116	S8	-	893	-	2.150000
hsa-mir-181b-2	chr9	127455989	127456077	+	127456078	127466077	127457101	127457111	LHX3	NM_178138	930	+	2.050000
hsa-mir-181b-2	chr9	127455989	127456077	+	127456078	127466077	127457105	127457117	E4BP4	-	844	+	1.840000
hsa-mir-181b-2	chr9	127455989	127456077	+	127456078	127466077	127457107	127457115	CREBP1	-	918	-	2.310000
hsa-mir-181b-2	chr9	127455989	127456077	+	127456078	127466077	127457107	127457117	POU3F2	NM_005604	891	+	2.230000
hsa-mir-181b-2	chr9	127455989	127456077	+	127456078	127466077	127457126	127457139	IK1	-	885	-	2.110000
hsa-mir-181b-2	chr9	127455989	127456077	+	127456078	127466077	127457144	127457159	OCT1	-	863	-	2.000000
hsa-mir-181b-2	chr9	127455989	127456077	+	127456078	127466077	127457532	127457544	E4BP4	-	889	+	2.610000
hsa-mir-181b-2	chr9	127455989	127456077	+	127456078	127466077	127457533	127457543	HLF	NM_002126	919	-	2.480000
hsa-mir-181b-2	chr9	127455989	127456077	+	127456078	127466077	127457546	127457558	OCT1	-	909	+	2.340000
hsa-mir-181b-2	chr9	127455989	127456077	+	127456078	127466077	127457550	127457564	CHX10	-	820	+	1.800000
hsa-mir-181b-2	chr9	127455989	127456077	+	127456078	127466077	127457569	127457592	OCT1	-	866	-	2.790000
hsa-mir-181b-2	chr9	127455989	127456077	+	127456078	127466077	127457723	127457738	HNF1	-	818	-	1.740000
hsa-mir-181b-2	chr9	127455989	127456077	+	127456078	127466077	127457757	127457772	PBX1	NM_002585	807	+	1.690000
hsa-mir-181b-2	chr9	127455989	127456077	+	127456078	127466077	127457856	127457871	CDP	-	890	-	2.730000
hsa-mir-181b-2	chr9	127455989	127456077	+	127456078	127466077	127457967	127457985	FOXJ2	NM_018416	899	+	1.700000
hsa-mir-181b-2	chr9	127455989	127456077	+	127456078	127466077	127457968	127457984	FREAC2	-	879	+	2.630000
hsa-mir-181b-2	chr9	127455989	127456077	+	127456078	127466077	127458221	127458236	PBX1	NM_002585	817	+	1.860000
hsa-mir-181b-2	chr9	127455989	127456077	+	127456078	127466077	127458224	127458238	SOX91	-	867	+	1.700000
hsa-mir-181b-2	chr9	127455989	127456077	+	127456078	127466077	127458226	127458236	SOX5	NM_152989	959	+	2.130000
hsa-mir-181b-2	chr9	127455989	127456077	+	127456078	127466077	127459014	127459030	FREAC3	-	828	+	1.910000
hsa-mir-181b-2	chr9	127455989	127456077	+	127456078	127466077	127459017	127459035	FOXJ2	NM_018416	912	+	1.900000
hsa-mir-181b-2	chr9	127455989	127456077	+	127456078	127466077	127459020	127459033	HFH3	-	946	-	2.250000
hsa-mir-181b-2	chr9	127455989	127456077	+	127456078	127466077	127459021	127459033	FOXD3	NM_012183	925	-	2.140000
hsa-mir-181b-2	chr9	127455989	127456077	+	127456078	127466077	127459224	127459238	SOX91	-	872	+	1.780000
hsa-mir-181b-2	chr9	127455989	127456077	+	127456078	127466077	127459882	127459894	CDC5	-	853	-	2.100000
hsa-mir-182	chr7	129410223	129410332	-	129400223	129410222	129409645	129409655	TLX2	NM_016170	906	+	2.410000
hsa-mir-182	chr7	129410223	129410332	-	129400223	129410222	129409676	129409700	COMP1	-	806	+	1.970000
hsa-mir-183	chr7	129414745	129414854	-	129404745	129414744	129409645	129409655	TLX2	NM_016170	906	+	2.410000
hsa-mir-183	chr7	129414745	129414854	-	129404745	129414744	129409676	129409700	COMP1	-	806	+	1.970000
hsa-mir-184	chr15	79502130	79502213	+	79502214	79512213	79505437	79505453	RSRFC4	-	835	+	1.970000
hsa-mir-184	chr15	79502130	79502213	+	79502214	79512213	79505826	79505837	POU6F1	NM_002702	887	+	2.280000
hsa-mir-185	chr22	20020662	20020743	+	20020744	20030743	20025918	20025938	YY1	NM_003403	780	-	1.760000
hsa-mir-185	chr22	20020662	20020743	+	20020744	20030743	20026020	20026036	TAL1BETAITF2	-	864	+	1.870000
hsa-mir-185	chr22	20020662	20020743	+	20020744	20030743	20026023	20026035	RP58	-	906	-	2.090000
hsa-mir-185	chr22	20020662	20020743	+	20020744	20030743	20026496	20026509	ZID	-	896	+	2.390000
hsa-mir-185	chr22	20020662	20020743	+	20020744	20030743	20026579	20026590	EVI1	-	860	+	1.790000
hsa-mir-185	chr22	20020662	20020743	+	20020744	20030743	20027332	20027352	P53	-	703	-	1.970000
hsa-mir-185	chr22	20020662	20020743	+	20020744	20030743	20027450	20027471	NRSF	-	736	+	1.970000
hsa-mir-185	chr22	20020662	20020743	+	20020744	20030743	20027766	20027781	SRF	NM_003131	799	-	1.710000
hsa-mir-185	chr22	20020662	20020743	+	20020744	20030743	20027998	20028011	PAX3	NM_181459	840	-	2.410000
hsa-mir-185	chr22	20020662	20020743	+	20020744	20030743	20028029	20028039	HMX1	NM_018942	827	-	1.850000
hsa-mir-185	chr22	20020662	20020743	+	20020744	20030743	20028145	20028167	OLF1	-	809	-	1.690000
hsa-mir-185	chr22	20020662	20020743	+	20020744	20030743	20028844	20028856	RP58	-	880	-	1.660000
hsa-mir-185	chr22	20020662	20020743	+	20020744	20030743	20028883	20028904	PPARG	NM_138712	771	-	2.170000
hsa-mir-185	chr22	20020662	20020743	+	20020744	20030743	20028970	20028994	BRACH	-	700	+	1.840000
hsa-mir-185	chr22	20020662	20020743	+	20020744	20030743	20029213	20029227	GATA1	NM_002049	847	-	1.690000
hsa-mir-185	chr22	20020662	20020743	+	20020744	20030743	20029323	20029341	NF1	NM_001042492	887	-	1.730000
hsa-mir-185	chr22	20020662	20020743	+	20020744	20030743	20029453	20029469	GRE	-	837	-	2.040000
hsa-mir-187	chr18	33484781	33484889	-	33474781	33484780	33474874	33474882	ATF6	NM_007348	882	+	1.730000
hsa-mir-187	chr18	33484781	33484889	-	33474781	33484780	33475293	33475316	OCT1	-	875	-	2.970000
hsa-mir-187	chr18	33484781	33484889	-	33474781	33484780	33475301	33475317	FREAC7	-	938	+	2.900000
hsa-mir-187	chr18	33484781	33484889	-	33474781	33484780	33476583	33476593	P53	-	957	+	1.820000
hsa-mir-187	chr18	33484781	33484889	-	33474781	33484780	33476587	33476603	TAL1BETAE47	-	846	-	1.700000
hsa-mir-187	chr18	33484781	33484889	-	33474781	33484780	33476643	33476657	MRF2	-	854	+	2.090000
hsa-mir-187	chr18	33484781	33484889	-	33474781	33484780	33476695	33476705	POU3F2	NM_005604	860	-	1.750000
hsa-mir-187	chr18	33484781	33484889	-	33474781	33484780	33476830	33476846	FREAC3	-	861	+	2.510000
hsa-mir-187	chr18	33484781	33484889	-	33474781	33484780	33477458	33477467	AREB6	-	989	-	2.180000
hsa-mir-187	chr18	33484781	33484889	-	33474781	33484780	33477470	33477478	CREBP1	-	918	+	2.310000
hsa-mir-190	chr15	63116156	63116240	+	63116241	63126240	63116991	63117004	RORA1	-	893	+	1.900000
hsa-mir-190	chr15	63116156	63116240	+	63116241	63126240	63117029	63117040	EVI1	-	856	+	1.720000
hsa-mir-190	chr15	63116156	63116240	+	63116241	63126240	63117390	63117402	CDC5	-	925	+	3.470000
hsa-mir-190	chr15	63116156	63116240	+	63116241	63126240	63118263	63118277	SOX91	-	868	-	1.720000
hsa-mir-190	chr15	63116156	63116240	+	63116241	63126240	63118264	63118276	SRY	NM_003140	905	-	1.910000
hsa-mir-190	chr15	63116156	63116240	+	63116241	63126240	63118265	63118275	SOX5	NM_152989	982	-	2.470000
hsa-mir-190	chr15	63116156	63116240	+	63116241	63126240	63124420	63124438	GCNF	-	785	-	2.030000
hsa-mir-190	chr15	63116156	63116240	+	63116241	63126240	63124447	63124457	TATA	-	916	+	1.880000
hsa-mir-190	chr15	63116156	63116240	+	63116241	63126240	63124766	63124779	CEBP	-	933	+	2.320000
hsa-mir-190b	chr1	154166141	154166219	-	154156141	154166140	154157782	154157795	AREB6	-	895	+	1.720000
hsa-mir-190b	chr1	154166141	154166219	-	154156141	154166140	154157805	154157818	CHOP	-	862	-	2.240000
hsa-mir-190b	chr1	154166141	154166219	-	154156141	154166140	154157819	154157829	GATA1	NM_002049	941	-	2.680000
hsa-mir-190b	chr1	154166141	154166219	-	154156141	154166140	154157834	154157856	HEN1	-	822	+	2.220000
hsa-mir-190b	chr1	154166141	154166219	-	154156141	154166140	154157839	154157851	AREB6	-	950	-	2.280000
hsa-mir-190b	chr1	154166141	154166219	-	154156141	154166140	154157851	154157866	CDPCR3	-	794	+	1.640000
hsa-mir-190b	chr1	154166141	154166219	-	154156141	154166140	154157887	154157896	AREB6	-	957	-	1.640000
hsa-mir-190b	chr1	154166141	154166219	-	154156141	154166140	154157888	154157906	AP4	-	846	+	2.070000
hsa-mir-190b	chr1	154166141	154166219	-	154156141	154166140	154157888	154157904	TAL1BETAITF2	-	868	+	1.940000
hsa-mir-190b	chr1	154166141	154166219	-	154156141	154166140	154157888	154157904	TAL1ALPHAE47	-	899	+	2.200000
hsa-mir-190b	chr1	154166141	154166219	-	154156141	154166140	154157890	154157902	MYOD	-	895	+	1.710000
hsa-mir-190b	chr1	154166141	154166219	-	154156141	154166140	154157912	154157934	OLF1	-	818	+	1.860000
hsa-mir-190b	chr1	154166141	154166219	-	154156141	154166140	154157930	154157940	MYB	NM_001130173	938	+	2.060000
hsa-mir-190b	chr1	154166141	154166219	-	154156141	154166140	154157932	154157960	PAX5	NM_016734	780	+	1.730000
hsa-mir-190b	chr1	154166141	154166219	-	154156141	154166140	154157941	154157965	COMP1	-	818	+	2.250000
hsa-mir-190b	chr1	154166141	154166219	-	154156141	154166140	154157943	154157956	MZF1	NM_003422	946	+	2.940000
hsa-mir-190b	chr1	154166141	154166219	-	154156141	154166140	154157972	154157981	LMO2COM	-	919	+	1.960000
hsa-mir-190b	chr1	154166141	154166219	-	154156141	154166140	154158010	154158032	MEF2	-	844	-	2.450000
hsa-mir-190b	chr1	154166141	154166219	-	154156141	154166140	154158012	154158028	RSRFC4	-	845	+	2.130000
hsa-mir-190b	chr1	154166141	154166219	-	154156141	154166140	154158028	154158044	MEF2	-	789	-	2.050000
hsa-mir-190b	chr1	154166141	154166219	-	154156141	154166140	154162046	154162062	FREAC3	-	821	+	1.780000
hsa-mir-190b	chr1	154166141	154166219	-	154156141	154166140	154162050	154162058	TBP	NM_003194	981	+	1.710000
hsa-mir-190b	chr1	154166141	154166219	-	154156141	154166140	154162079	154162097	AP4	-	837	-	1.920000
hsa-mir-190b	chr1	154166141	154166219	-	154156141	154166140	154162105	154162121	ARP1	-	805	+	1.740000
hsa-mir-190b	chr1	154166141	154166219	-	154156141	154166140	154162164	154162180	GRE	-	828	-	1.860000
hsa-mir-190b	chr1	154166141	154166219	-	154156141	154166140	154162206	154162225	GR	-	887	+	2.630000
hsa-mir-190b	chr1	154166141	154166219	-	154156141	154166140	154162238	154162247	EVI1	-	887	-	1.990000
hsa-mir-190b	chr1	154166141	154166219	-	154156141	154166140	154163167	154163181	CEBPB	NM_005194	906	+	2.650000
hsa-mir-190b	chr1	154166141	154166219	-	154156141	154166140	154163169	154163179	HLF	NM_002126	916	+	2.420000
hsa-mir-190b	chr1	154166141	154166219	-	154156141	154166140	154163187	154163197	P53	-	955	+	1.780000
hsa-mir-190b	chr1	154166141	154166219	-	154156141	154166140	154163536	154163554	GCNF	-	770	-	1.760000
hsa-mir-190b	chr1	154166141	154166219	-	154156141	154166140	154165629	154165641	E4BP4	-	849	-	1.930000
hsa-mir-190b	chr1	154166141	154166219	-	154156141	154166140	154165631	154165639	CREBP1	-	877	+	1.700000
hsa-mir-190b	chr1	154166141	154166219	-	154156141	154166140	154165700	154165724	BRACH	-	739	-	2.690000
hsa-mir-190b	chr1	154166141	154166219	-	154156141	154166140	154165714	154165728	SRF	NM_003131	844	-	2.000000
hsa-mir-190b	chr1	154166141	154166219	-	154156141	154166140	154165804	154165817	NKX61	-	865	-	2.100000
hsa-mir-191	chr3	49058051	49058142	-	49048051	49058050	49056829	49056840	SREBP1	-	886	-	2.680000
hsa-mir-191	chr3	49058051	49058142	-	49048051	49058050	49056857	49056873	GRE	-	842	-	2.150000
hsa-mir-192	chr11	64658609	64658718	-	64648609	64658608	64648618	64648642	COMP1	-	803	-	1.900000
hsa-mir-192	chr11	64658609	64658718	-	64648609	64658608	64648653	64648669	FREAC7	-	896	+	2.210000
hsa-mir-192	chr11	64658609	64658718	-	64648609	64658608	64648671	64648700	MYOGNF1	-	770	+	2.100000
hsa-mir-192	chr11	64658609	64658718	-	64648609	64658608	64648675	64648684	HOXA3	NM_030661	932	+	1.790000
hsa-mir-192	chr11	64658609	64658718	-	64648609	64658608	64648681	64648710	MYOGNF1	-	751	-	1.740000
hsa-mir-192	chr11	64658609	64658718	-	64648609	64658608	64648690	64648699	LYF1	-	978	-	2.290000
hsa-mir-192	chr11	64658609	64658718	-	64648609	64658608	64648781	64648793	NFKB	-	858	+	1.810000
hsa-mir-192	chr11	64658609	64658718	-	64648609	64658608	64648791	64648798	AP2REP	-	1000	+	2.230000
hsa-mir-192	chr11	64658609	64658718	-	64648609	64658608	64649264	64649281	LUN1	-	750	-	2.290000
hsa-mir-192	chr11	64658609	64658718	-	64648609	64658608	64649479	64649487	ATF6	NM_007348	882	+	1.730000
hsa-mir-192	chr11	64658609	64658718	-	64648609	64658608	64649576	64649590	MRF2	-	865	+	2.330000
hsa-mir-192	chr11	64658609	64658718	-	64648609	64658608	64649658	64649668	TLX2	NM_016170	963	+	3.610000
hsa-mir-192	chr11	64658609	64658718	-	64648609	64658608	64651105	64651125	PPARA	NM_005036	766	-	2.020000
hsa-mir-192	chr11	64658609	64658718	-	64648609	64658608	64651808	64651824	GRE	-	817	+	1.640000
hsa-mir-192	chr11	64658609	64658718	-	64648609	64658608	64651867	64651873	AML1	-	1000	+	1.680000
hsa-mir-192	chr11	64658609	64658718	-	64648609	64658608	64651893	64651903	USF	-	917	+	1.900000
hsa-mir-192	chr11	64658609	64658718	-	64648609	64658608	64652349	64652367	CMYB	-	806	+	1.760000
hsa-mir-192	chr11	64658609	64658718	-	64648609	64658608	64652353	64652363	HMX1	NM_018942	840	-	2.070000
hsa-mir-192	chr11	64658609	64658718	-	64648609	64658608	64652430	64652437	AP2REP	-	1000	+	2.230000
hsa-mir-192	chr11	64658609	64658718	-	64648609	64658608	64652519	64652541	TCF11MAFG	-	766	+	1.860000
hsa-mir-192	chr11	64658609	64658718	-	64648609	64658608	64652524	64652533	AP1	-	989	-	2.440000
hsa-mir-192	chr11	64658609	64658718	-	64648609	64658608	64652636	64652644	MZF1	NM_003422	1000	+	2.040000
hsa-mir-192	chr11	64658609	64658718	-	64648609	64658608	64652638	64652652	NFKB	-	874	+	2.280000
hsa-mir-192	chr11	64658609	64658718	-	64648609	64658608	64652754	64652763	ZIC3	NM_003413	930	+	1.840000
hsa-mir-192	chr11	64658609	64658718	-	64648609	64658608	64653863	64653885	HEN1	-	765	-	1.650000
hsa-mir-192	chr11	64658609	64658718	-	64648609	64658608	64653868	64653880	LMO2COM	-	944	+	1.940000
hsa-mir-192	chr11	64658609	64658718	-	64648609	64658608	64653901	64653918	LUN1	-	748	+	2.250000
hsa-mir-192	chr11	64658609	64658718	-	64648609	64658608	64653930	64653942	AP2	-	904	+	1.900000
hsa-mir-192	chr11	64658609	64658718	-	64648609	64658608	64654069	64654087	SRF	NM_003131	735	+	1.650000
hsa-mir-192	chr11	64658609	64658718	-	64648609	64658608	64654081	64654096	SPZ1	NM_032567	941	+	2.750000
hsa-mir-192	chr11	64658609	64658718	-	64648609	64658608	64654086	64654104	IRF7	NM_004031	845	+	2.380000
hsa-mir-192	chr11	64658609	64658718	-	64648609	64658608	64654087	64654102	ISRE	-	830	-	2.300000
hsa-mir-192	chr11	64658609	64658718	-	64648609	64658608	64654088	64654101	IRF2	NM_002199	832	+	1.970000
hsa-mir-192	chr11	64658609	64658718	-	64648609	64658608	64654090	64654118	PAX5	NM_016734	793	+	1.980000
hsa-mir-192	chr11	64658609	64658718	-	64648609	64658608	64654176	64654192	E47	-	896	-	1.870000
hsa-mir-192	chr11	64658609	64658718	-	64648609	64658608	64654178	64654190	LMO2COM	-	936	-	1.820000
hsa-mir-192	chr11	64658609	64658718	-	64648609	64658608	64654178	64654190	MYOD	-	910	-	1.950000
hsa-mir-192	chr11	64658609	64658718	-	64648609	64658608	64654179	64654189	AP4	-	957	-	1.860000
hsa-mir-192	chr11	64658609	64658718	-	64648609	64658608	64654185	64654191	AML1	-	1000	+	1.680000
hsa-mir-192	chr11	64658609	64658718	-	64648609	64658608	64654339	64654352	MZF1	NM_003422	873	+	1.680000
hsa-mir-192	chr11	64658609	64658718	-	64648609	64658608	64654349	64654361	AREB6	-	951	-	2.290000
hsa-mir-192	chr11	64658609	64658718	-	64648609	64658608	64654350	64654360	MYOD	-	990	-	2.020000
hsa-mir-192	chr11	64658609	64658718	-	64648609	64658608	64654363	64654377	ROAZ	-	754	-	1.680000
hsa-mir-192	chr11	64658609	64658718	-	64648609	64658608	64654374	64654392	RFX1	NM_002918	835	+	1.870000
hsa-mir-192	chr11	64658609	64658718	-	64648609	64658608	64654380	64654387	AP2REP	-	1000	+	2.230000
hsa-mir-192	chr11	64658609	64658718	-	64648609	64658608	64654386	64654396	P53	-	953	-	1.740000
hsa-mir-192	chr11	64658609	64658718	-	64648609	64658608	64654712	64654727	TAXCREB	-	810	+	2.070000
hsa-mir-192	chr11	64658609	64658718	-	64648609	64658608	64654735	64654765	PAX4	NM_006193	754	-	2.030000
hsa-mir-192	chr11	64658609	64658718	-	64648609	64658608	64654736	64654749	MZF1	NM_003422	899	+	2.130000
hsa-mir-192	chr11	64658609	64658718	-	64648609	64658608	64654749	64654758	ZIC2	NM_007129	927	+	2.200000
hsa-mir-192	chr11	64658609	64658718	-	64648609	64658608	64654749	64654758	ZIC3	NM_003413	935	+	1.920000
hsa-mir-192	chr11	64658609	64658718	-	64648609	64658608	64654769	64654790	NRSF	-	733	-	1.910000
hsa-mir-192	chr11	64658609	64658718	-	64648609	64658608	64654776	64654806	PAX4	NM_006193	745	-	1.850000
hsa-mir-192	chr11	64658609	64658718	-	64648609	64658608	64654832	64654842	P53	-	956	-	1.800000
hsa-mir-192	chr11	64658609	64658718	-	64648609	64658608	64654844	64654873	MYOGNF1	-	763	+	1.970000
hsa-mir-192	chr11	64658609	64658718	-	64648609	64658608	64654866	64654876	AP4	-	970	+	1.970000
hsa-mir-192	chr11	64658609	64658718	-	64648609	64658608	64654981	64654998	RFX1	NM_002918	841	-	1.860000
hsa-mir-192	chr11	64658609	64658718	-	64648609	64658608	64655064	64655086	HEN1	-	786	-	1.640000
hsa-mir-192	chr11	64658609	64658718	-	64648609	64658608	64655170	64655180	TLX2	NM_016170	908	-	2.450000
hsa-mir-192	chr11	64658609	64658718	-	64648609	64658608	64655173	64655189	GRE	-	818	+	1.660000
hsa-mir-192	chr11	64658609	64658718	-	64648609	64658608	64655192	64655202	GATA2	NM_001145662	958	+	1.970000
hsa-mir-192	chr11	64658609	64658718	-	64648609	64658608	64655204	64655224	YY1	NM_003403	778	-	1.720000
hsa-mir-192	chr11	64658609	64658718	-	64648609	64658608	64655218	64655230	MEIS1	NM_002398	947	-	2.300000
hsa-mir-192	chr11	64658609	64658718	-	64648609	64658608	64655325	64655338	AREB6	-	897	-	1.750000
hsa-mir-192	chr11	64658609	64658718	-	64648609	64658608	64655515	64655529	FOXO1	NM_002015	869	-	2.560000
hsa-mir-192	chr11	64658609	64658718	-	64648609	64658608	64655518	64655529	FOXO4	NM_005938	919	+	1.640000
hsa-mir-192	chr11	64658609	64658718	-	64648609	64658608	64655575	64655596	NRSF	-	719	+	1.670000
hsa-mir-192	chr11	64658609	64658718	-	64648609	64658608	64655596	64655608	NKX3A	-	873	-	1.820000
hsa-mir-192	chr11	64658609	64658718	-	64648609	64658608	64655614	64655635	NRSF	-	737	+	1.980000
hsa-mir-192	chr11	64658609	64658718	-	64648609	64658608	64655631	64655645	OCT1	-	894	+	2.130000
hsa-mir-192	chr11	64658609	64658718	-	64648609	64658608	64655984	64655994	P53	-	960	-	1.870000
hsa-mir-192	chr11	64658609	64658718	-	64648609	64658608	64656327	64656346	ER	-	814	-	2.120000
hsa-mir-192	chr11	64658609	64658718	-	64648609	64658608	64656339	64656353	GATA1	NM_002049	858	+	1.900000
hsa-mir-192	chr11	64658609	64658718	-	64648609	64658608	64656354	64656365	AP1	-	919	+	1.930000
hsa-mir-192	chr11	64658609	64658718	-	64648609	64658608	64656359	64656375	ELK1	NM_005229	876	+	2.100000
hsa-mir-192	chr11	64658609	64658718	-	64648609	64658608	64656618	64656628	MYB	NM_001130173	968	-	2.620000
hsa-mir-192	chr11	64658609	64658718	-	64648609	64658608	64656654	64656666	OCT1	-	926	+	2.600000
hsa-mir-192	chr11	64658609	64658718	-	64648609	64658608	64656655	64656668	OCT	-	855	-	2.390000
hsa-mir-192	chr11	64658609	64658718	-	64648609	64658608	64656677	64656688	EVI1	-	819	-	1.670000
hsa-mir-192	chr11	64658609	64658718	-	64648609	64658608	64656992	64657008	FREAC4	-	842	+	2.190000
hsa-mir-192	chr11	64658609	64658718	-	64648609	64658608	64656993	64657005	NFAT	-	949	+	1.930000
hsa-mir-192	chr11	64658609	64658718	-	64648609	64658608	64657036	64657056	PPARA	NM_005036	769	+	2.080000
hsa-mir-192	chr11	64658609	64658718	-	64648609	64658608	64657042	64657057	TAXCREB	-	789	+	1.700000
hsa-mir-192	chr11	64658609	64658718	-	64648609	64658608	64657058	64657072	MEIS1AHOXA9	-	835	-	2.450000
hsa-mir-192	chr11	64658609	64658718	-	64648609	64658608	64657077	64657087	P53	-	951	-	1.710000
hsa-mir-192	chr11	64658609	64658718	-	64648609	64658608	64657103	64657113	HSF1	NM_005526	909	-	2.050000
hsa-mir-192	chr11	64658609	64658718	-	64648609	64658608	64657110	64657127	LUN1	-	720	-	1.740000
hsa-mir-192	chr11	64658609	64658718	-	64648609	64658608	64657203	64657220	YY1	NM_003403	868	+	1.680000
hsa-mir-192	chr11	64658609	64658718	-	64648609	64658608	64657242	64657260	GCNF	-	767	-	1.700000
hsa-mir-192	chr11	64658609	64658718	-	64648609	64658608	64657243	64657256	MZF1	NM_003422	874	-	1.700000
hsa-mir-192	chr11	64658609	64658718	-	64648609	64658608	64657245	64657255	GATA1	NM_002049	958	-	1.970000
hsa-mir-192	chr11	64658609	64658718	-	64648609	64658608	64657266	64657286	PPARA	NM_005036	803	+	2.770000
hsa-mir-192	chr11	64658609	64658718	-	64648609	64658608	64657269	64657286	PPARG	NM_138712	835	+	2.530000
hsa-mir-192	chr11	64658609	64658718	-	64648609	64658608	64657270	64657289	HNF4	-	866	+	2.500000
hsa-mir-192	chr11	64658609	64658718	-	64648609	64658608	64657511	64657525	OCT1	-	897	+	2.190000
hsa-mir-192	chr11	64658609	64658718	-	64648609	64658608	64657551	64657558	AP2REP	-	1000	+	2.230000
hsa-mir-192	chr11	64658609	64658718	-	64648609	64658608	64657582	64657597	BACH1	NM_206866	814	+	1.770000
hsa-mir-192	chr11	64658609	64658718	-	64648609	64658608	64657584	64657595	BACH2	NM_021813	881	+	1.790000
hsa-mir-192	chr11	64658609	64658718	-	64648609	64658608	64657592	64657613	NRSF	-	729	+	1.840000
hsa-mir-192	chr11	64658609	64658718	-	64648609	64658608	64657606	64657626	YY1	NM_003403	802	-	2.140000
hsa-mir-192	chr11	64658609	64658718	-	64648609	64658608	64657617	64657637	YY1	NM_003403	835	+	2.730000
hsa-mir-192	chr11	64658609	64658718	-	64648609	64658608	64657641	64657661	PPARA	NM_005036	793	-	2.570000
hsa-mir-192	chr11	64658609	64658718	-	64648609	64658608	64658127	64658136	ZIC3	NM_003413	935	+	1.920000
hsa-mir-192	chr11	64658609	64658718	-	64648609	64658608	64658127	64658136	ZIC2	NM_007129	918	+	2.050000
hsa-mir-192	chr11	64658609	64658718	-	64648609	64658608	64658292	64658308	E47	-	911	-	2.110000
hsa-mir-192	chr11	64658609	64658718	-	64648609	64658608	64658293	64658303	HMX1	NM_018942	840	-	2.070000
hsa-mir-192	chr11	64658609	64658718	-	64648609	64658608	64658294	64658306	AREB6	-	952	+	2.720000
hsa-mir-192	chr11	64658609	64658718	-	64648609	64658608	64658384	64658396	MEIS1	NM_002398	917	+	1.850000
hsa-mir-192	chr11	64658609	64658718	-	64648609	64658608	64658521	64658536	TST1	-	851	-	1.870000
hsa-mir-192	chr11	64658609	64658718	-	64648609	64658608	64658521	64658545	GFI1	NM_001127216	818	+	1.890000
hsa-mir-192	chr11	64658609	64658718	-	64648609	64658608	64658531	64658546	E2F	-	768	+	1.650000
hsa-mir-192	chr11	64658609	64658718	-	64648609	64658608	64658545	64658573	PAX5	NM_016734	789	-	1.910000
hsa-mir-192	chr11	64658609	64658718	-	64648609	64658608	64658554	64658568	FOXO1	NM_002015	826	-	1.800000
hsa-mir-192	chr11	64658609	64658718	-	64648609	64658608	64658554	64658568	FOXO4	NM_005938	876	-	2.460000
hsa-mir-192	chr11	64658609	64658718	-	64648609	64658608	64658566	64658578	PAX4	NM_006193	956	+	2.240000
hsa-mir-192	chr11	64658609	64658718	-	64648609	64658608	64658568	64658576	MZF1	NM_003422	1000	-	2.040000
hsa-mir-192	chr11	64658609	64658718	-	64648609	64658608	64658581	64658595	ELK1	NM_005229	909	+	2.140000
hsa-mir-193a	chr17	29887015	29887102	+	29887103	29897102	29887859	29887873	MEIS1AHOXA9	-	813	-	2.010000
hsa-mir-193a	chr17	29887015	29887102	+	29887103	29897102	29890339	29890351	E4BP4	-	886	-	2.560000
hsa-mir-193a	chr17	29887015	29887102	+	29887103	29897102	29890471	29890486	CDP	-	833	-	1.790000
hsa-mir-193a	chr17	29887015	29887102	+	29887103	29897102	29890475	29890493	FOXJ2	NM_018416	907	+	1.820000
hsa-mir-193a	chr17	29887015	29887102	+	29887103	29897102	29890476	29890492	FREAC7	-	863	+	1.670000
hsa-mir-193a	chr17	29887015	29887102	+	29887103	29897102	29890477	29890486	PBX1	NM_002585	940	+	2.100000
hsa-mir-193a	chr17	29887015	29887102	+	29887103	29897102	29890478	29890491	HFH3	-	928	-	1.970000
hsa-mir-193a	chr17	29887015	29887102	+	29887103	29897102	29894260	29894271	POU6F1	NM_002702	861	+	1.880000
hsa-mir-193a	chr17	29887015	29887102	+	29887103	29897102	29895612	29895618	AML1	-	1000	+	1.680000
hsa-mir-193a	chr17	29887015	29887102	+	29887103	29897102	29896909	29896925	HAND1E47	-	853	-	1.760000
hsa-mir-193b	chr16	14397824	14397906	+	14397907	14407906	14400942	14400955	AP1	-	873	+	1.670000
hsa-mir-193b	chr16	14397824	14397906	+	14397907	14407906	14400943	14400954	BACH2	NM_021813	885	+	1.860000
hsa-mir-193b	chr16	14397824	14397906	+	14397907	14407906	14401387	14401400	OCT1	-	890	-	1.960000
hsa-mir-193b	chr16	14397824	14397906	+	14397907	14407906	14401535	14401545	TLX2	NM_016170	879	-	1.840000
hsa-mir-193b	chr16	14397824	14397906	+	14397907	14407906	14401574	14401594	PPARA	NM_005036	759	-	1.880000
hsa-mir-194-1	chr1	220291499	220291583	-	220281499	220291498	220283676	220283691	OCT1	-	860	-	1.880000
hsa-mir-194-1	chr1	220291499	220291583	-	220281499	220291498	220283699	220283713	MEIS1AHOXA9	-	812	-	1.990000
hsa-mir-194-1	chr1	220291499	220291583	-	220281499	220291498	220284120	220284130	HMX1	NM_018942	935	+	3.660000
hsa-mir-194-1	chr1	220291499	220291583	-	220281499	220291498	220284154	220284176	MEF2	-	749	-	1.700000
hsa-mir-194-1	chr1	220291499	220291583	-	220281499	220291498	220288349	220288363	MEIS1BHOXA9	-	847	-	2.350000
hsa-mir-194-1	chr1	220291499	220291583	-	220281499	220291498	220288354	220288368	OCT1	-	932	-	2.920000
hsa-mir-194-1	chr1	220291499	220291583	-	220281499	220291498	220288475	220288490	BACH1	NM_206866	842	-	2.250000
hsa-mir-194-1	chr1	220291499	220291583	-	220281499	220291498	220288476	220288489	AP1	-	942	-	2.800000
hsa-mir-194-1	chr1	220291499	220291583	-	220281499	220291498	220288477	220288488	BACH2	NM_021813	921	-	2.480000
hsa-mir-194-2	chr11	64658827	64658911	-	64648827	64658826	64649264	64649281	LUN1	-	750	-	2.290000
hsa-mir-194-2	chr11	64658827	64658911	-	64648827	64658826	64649479	64649487	ATF6	NM_007348	882	+	1.730000
hsa-mir-194-2	chr11	64658827	64658911	-	64648827	64658826	64649576	64649590	MRF2	-	865	+	2.330000
hsa-mir-194-2	chr11	64658827	64658911	-	64648827	64658826	64649658	64649668	TLX2	NM_016170	963	+	3.610000
hsa-mir-194-2	chr11	64658827	64658911	-	64648827	64658826	64651105	64651125	PPARA	NM_005036	766	-	2.020000
hsa-mir-194-2	chr11	64658827	64658911	-	64648827	64658826	64651808	64651824	GRE	-	817	+	1.640000
hsa-mir-194-2	chr11	64658827	64658911	-	64648827	64658826	64651867	64651873	AML1	-	1000	+	1.680000
hsa-mir-194-2	chr11	64658827	64658911	-	64648827	64658826	64651893	64651903	USF	-	917	+	1.900000
hsa-mir-194-2	chr11	64658827	64658911	-	64648827	64658826	64652349	64652367	CMYB	-	806	+	1.760000
hsa-mir-194-2	chr11	64658827	64658911	-	64648827	64658826	64652353	64652363	HMX1	NM_018942	840	-	2.070000
hsa-mir-194-2	chr11	64658827	64658911	-	64648827	64658826	64652430	64652437	AP2REP	-	1000	+	2.230000
hsa-mir-194-2	chr11	64658827	64658911	-	64648827	64658826	64652519	64652541	TCF11MAFG	-	766	+	1.860000
hsa-mir-194-2	chr11	64658827	64658911	-	64648827	64658826	64652524	64652533	AP1	-	989	-	2.440000
hsa-mir-194-2	chr11	64658827	64658911	-	64648827	64658826	64652636	64652644	MZF1	NM_003422	1000	+	2.040000
hsa-mir-194-2	chr11	64658827	64658911	-	64648827	64658826	64652638	64652652	NFKB	-	874	+	2.280000
hsa-mir-194-2	chr11	64658827	64658911	-	64648827	64658826	64652754	64652763	ZIC3	NM_003413	930	+	1.840000
hsa-mir-194-2	chr11	64658827	64658911	-	64648827	64658826	64653863	64653885	HEN1	-	765	-	1.650000
hsa-mir-194-2	chr11	64658827	64658911	-	64648827	64658826	64653868	64653880	LMO2COM	-	944	+	1.940000
hsa-mir-194-2	chr11	64658827	64658911	-	64648827	64658826	64653901	64653918	LUN1	-	748	+	2.250000
hsa-mir-194-2	chr11	64658827	64658911	-	64648827	64658826	64653930	64653942	AP2	-	904	+	1.900000
hsa-mir-194-2	chr11	64658827	64658911	-	64648827	64658826	64654069	64654087	SRF	NM_003131	735	+	1.650000
hsa-mir-194-2	chr11	64658827	64658911	-	64648827	64658826	64654081	64654096	SPZ1	NM_032567	941	+	2.750000
hsa-mir-194-2	chr11	64658827	64658911	-	64648827	64658826	64654086	64654104	IRF7	NM_004031	845	+	2.380000
hsa-mir-194-2	chr11	64658827	64658911	-	64648827	64658826	64654087	64654102	ISRE	-	830	-	2.300000
hsa-mir-194-2	chr11	64658827	64658911	-	64648827	64658826	64654088	64654101	IRF2	NM_002199	832	+	1.970000
hsa-mir-194-2	chr11	64658827	64658911	-	64648827	64658826	64654090	64654118	PAX5	NM_016734	793	+	1.980000
hsa-mir-194-2	chr11	64658827	64658911	-	64648827	64658826	64654176	64654192	E47	-	896	-	1.870000
hsa-mir-194-2	chr11	64658827	64658911	-	64648827	64658826	64654178	64654190	LMO2COM	-	936	-	1.820000
[truncated: 10,369 more rows]
